# Supplementary material for: Causal relationships between obesity and the leading causes of death in women and men
Source: PLoS Genet. 2019 Oct 24;15(10):e1008405. doi: 10.1371/journal.pgen.1008405 (PMC6812754; doi:10.1371/journal.pgen.1008405)
Supplement: S1 Table — (XLSX) [file pgen.1008405.s002.xlsx]

## Sheet: README
S1 Table. The genetic risk scores used in the main analyses
S1 Table to “Causal relationships between obesity and the leading causes of death in women and men”
These were the SNPs used to compute the genetic risk scores used in the main analyses in the article.
For more details in how they were constructed please see Methods.
Data taken from Pulit et al (PMID: 30239722; available here: https://github.com/lindgrengroup/fatdistnGWAS)
1. [bmi/whr/whradjbmi].eur.[comb/men/women].pulit.sig.180513.txt
The sex-specific estimates (main) approach. Data taken from Pulit et al. Betas flipped to be positive,
with corresponding flipping of alleles and EAFs.
SNP: rsID of SNP, then alleles in alphabetical order
Chr: Chromsome
Pos: Position in GRCh 37
EA: Effect allele
NEA: Non-effect allele
psexdiff: Sexual heterogeneity P-value
frqA1.[combined/men/women]: Effect allele frequency in that sex group
beta.[combined/men/women]: Beta for that sex group (the weights used)
se.[combined/men/women]: Standard error for that sex group
pval.[combined/men/women]: P-value for that sex group
dir.[combined/men/women]: The original direction of effect in the cohorts (UKBB, GIANT) in Pulit et al. Note not flipped according to positive betas and flipped alleles
nmeta.[combined/men/women]: Meta-analysis sample size for that sex group
info.[combined/men/women]: Imputation info score from UKBB

## Sheet: bmi.combined
SNP	Chr	Pos	EA	NEA	psexdiff	frqA1.combined	beta.combined	se.combined	pval.combined	dir.combined	nmeta.combined	info.combined
rs79113395_A_G	1	1590521	G	A	0.598418	0.734	0.02	0.0022	2.033e-20	-?	484680	0.988786
rs7537581_A_C	1	2725475	A	C	0.630505	0.53	0.0138	0.0017	6.284e-16	++	717887	0.979632
rs6577584_G_T	1	6715390	G	T	0.583418	0.3411	0.0118	0.0018	3.369e-11	--	718636	0.998663
rs1891215_C_T	1	7727854	C	T	0.880514	0.4603	0.0111	0.0017	7.365e-11	--	718661	0.989138
rs1884429_C_T	1	11112836	T	C	0.263927	0.2348	0.0134	0.0019	2.3e-12	++	806260	0.992288
rs3766160_A_G	1	15808872	G	A	0.345341	0.7728	0.0107	0.0018	4.627e-09	--	806782	1
rs761423_C_T	1	17301672	T	C	0.652023	0.5412	0.0105	0.0017	6.512e-10	++	718637	1
rs61740466_A_G	1	19934900	G	A	0.929253	0.7654	0.0142	0.0022	2.24e-10	-?	484680	0.997594
rs561136_C_T	1	23345051	C	T	0.630533	0.1309	0.0186	0.0024	1.434e-14	--	718639	0.995559
rs945211_C_G	1	32191798	C	G	0.707496	0.6269	0.0127	0.0018	5.033e-13	++	704966	1
rs12022461_A_G	1	33232525	G	A	0.87265	0.8326	0.0167	0.0022	9.777e-14	--	718684	0.999388
rs11577094_C_T	1	38026600	T	C	0.296758	0.0791	0.0186	0.003	3.275e-10	++	791496	0.999644
rs112566467_C_T	1	39562627	T	C	0.432772	0.2071	0.0184	0.0024	5.859e-15	+?	484680	0.986296
rs7523668_A_G	1	42408159	G	A	0.833321	0.5557	0.0105	0.0017	7.242e-10	--	718687	0.995435
rs1707322_A_G	1	46505147	G	A	0.555578	0.6845	0.0136	0.0018	1.589e-14	--	806793	0.999466
rs2070929_C_G	1	47683607	C	G	0.643725	0.2858	0.0137	0.0019	3.32e-13	++	718408	0.993579
rs12121950_G_T	1	49710264	T	G	0.867741	0.3355	0.0185	0.0018	7.094e-24	++	718525	0.955743
rs630602_C_G	1	54728864	C	G	0.193998	0.6073	0.0126	0.0018	1.062e-12	++	716881	0.988556
rs17425707_C_T	1	57874879	C	T	0.188377	0.1	0.0173	0.0028	6.16e-10	--	714959	1
rs12140153_G_T	1	62579891	G	T	0.36125	0.9089	0.0353	0.0034	1.443e-25	-?	484680	0.947242
rs6690398_A_G	1	66447394	A	G	0.15766	0.5501	0.0125	0.0017	1.92e-13	++	718610	0.991022
rs3101336_C_T	1	72751185	C	T	0.0052423	0.6175	0.0254	0.0016	4.804e-54	--	801552	1
rs1514177_C_G	1	74991402	C	G	0.272256	0.4255	0.0184	0.0016	8.068e-30	++	806358	0.999276
rs12049202_C_T	1	77967523	T	C	0.66497	0.1883	0.0239	0.0021	3.347e-29	++	718408	0.996576
rs6696828_C_G	1	80812020	C	G	0.487763	0.2976	0.012	0.0018	6.415e-11	++	718664	0.997849
rs284227_C_T	1	82379446	C	T	0.977858	0.2725	0.0147	0.0019	6.076e-15	--	806764	0.99458
rs6604015_C_T	1	93219907	C	T	0.538062	0.0923	0.0183	0.0027	1.183e-11	--	806743	0.99909
rs2968487_C_T	1	96887370	T	C	0.781359	0.2772	0.0176	0.0018	7.546e-22	++	765145	0.998986
rs12072739_A_G	1	98315893	G	A	0.0834	0.2238	0.0169	0.0023	1.502e-13	-?	484680	1
rs1730859_A_G	1	107617707	G	A	0.763692	0.349	0.012	0.0017	2.956e-12	--	806755	0.988579
rs17024393_C_T	1	110154688	C	T	0.296941	0.0311	0.0644	0.0049	7.105e-39	--	782554	0.987842
rs1546924_C_T	1	112273485	T	C	0.925026	0.4997	0.0139	0.0016	2.339e-17	++	794849	0.993581
rs10923724_C_T	1	119546842	C	T	0.346684	0.4438	0.0126	0.0016	1.142e-14	--	806787	0.992599
rs3738476_A_C	1	151006539	C	A	0.721968	0.1231	0.0195	0.0026	3.345e-14	--	718177	1
rs61813324_C_T	1	156049877	T	C	0.698738	0.1312	0.0289	0.0028	3.196e-24	+?	484680	0.966354
rs34720381_C_T	1	171455322	T	C	0.434419	0.0889	0.0229	0.0033	7.891e-12	+?	484680	0.993262
rs61828641_A_G	1	174321997	A	G	0.805736	0.1092	0.0223	0.003	2.492e-13	+?	484680	0.996355
rs543874_A_G	1	177889480	G	A	2.58507e-08	0.2214	0.0479	0.002	3.06e-125	--	806688	1
rs10797987_C_T	1	184651822	C	T	0.0315542	0.4884	0.0117	0.0019	7.694e-10	-?	484680	0.99535
rs10920678_A_G	1	190239907	A	G	0.346684	0.425	0.0149	0.0016	7.148e-20	++	805921	0.996095
rs2400414_C_T	1	194965200	C	T	0.525436	0.6539	0.0126	0.0018	5.521e-13	--	718698	0.996849
rs1009188_C_T	1	197257090	T	C	0.538717	0.7137	0.0124	0.0019	7.145e-11	++	718619	0.995335
rs2820295_A_G	1	201800868	A	G	0.174919	0.3266	0.0235	0.0018	5.556e-39	++	718545	0.994889
rs13303252_C_T	1	203485142	T	C	0.569305	0.1812	0.0153	0.0025	8.559e-10	+?	484680	0.974647
rs6661316_C_T	1	210095527	T	C	0.730058	0.5893	0.012	0.0016	1.721e-13	++	806610	0.999019
rs946824_C_T	1	243684019	T	C	0.654781	0.1355	0.0197	0.0025	4.823e-15	++	717750	0.993448
rs13021737_A_G	2	632348	G	A	0.79128	0.8433	0.0578	0.0021	2.89e-161	--	802967	0.999856
rs10929925_A_C	2	6155557	C	A	0.470624	0.5895	0.0142	0.0016	3.045e-18	--	801209	0.995122
rs7607490_A_G	2	12851120	A	G	0.254865	0.1099	0.0164	0.0027	1.212e-09	++	718593	0.995388
rs10203386_A_T	2	25136866	A	T	0.0666723	0.4506	0.0318	0.0017	1.432e-78	++	718474	0.99609
rs12470698_A_G	2	27063261	A	G	0.904282	0.5698	0.0103	0.0017	1.985e-09	++	718265	0.99792
rs4372836_C_T	2	28973883	T	C	0.250402	0.3259	0.0125	0.0017	7.332e-13	++	806681	0.99833
rs1561554_C_G	2	35409697	G	C	0.836849	0.3911	0.0115	0.0017	4.885e-11	--	718663	0.985557
rs3770799_A_G	2	36788616	G	A	0.418994	0.3633	0.0114	0.0018	1.213e-10	--	718290	0.997273
rs985060_A_G	2	40284930	G	A	0.851583	0.7279	0.0117	0.0019	8.562e-10	--	718409	0.991393
rs2063177_A_G	2	41712849	A	G	0.772863	0.3534	0.0119	0.0018	1.865e-11	++	717916	0.993159
rs786420_C_T	2	44719893	T	C	0.380836	0.7708	0.0139	0.002	2.273e-12	++	714590	0.991125
rs35809007_A_G	2	47019521	G	A	0.403728	0.6366	0.0159	0.002	9.002e-16	-?	484680	0.987561
rs7561278_C_T	2	48954905	T	C	0.902712	0.7668	0.0169	0.0021	4.89e-16	++	717019	0.974519
rs930295_A_C	2	50233352	A	C	0.505487	0.1548	0.0208	0.0023	2.03e-19	++	716913	0.998216
rs7601895_C_G	2	55281901	C	G	0.523239	0.6899	0.0152	0.0018	1.89e-16	++	715262	0.987396
rs13432055_C_T	2	56603985	C	T	0.470554	0.288	0.0117	0.0018	5.717e-11	--	805940	0.982301
rs4671328_G_T	2	58935282	T	G	0.952054	0.4496	0.0214	0.0017	3.422e-36	++	718386	0.980863
rs1011407_A_G	2	60665768	A	G	0.672057	0.8883	0.0172	0.0026	6.812e-11	++	718569	0.997095
rs13417156_C_T	2	62848319	C	T	0.00751676	0.4245	0.0135	0.0017	6.903e-16	--	767912	0.997128
rs2861685_C_T	2	67837553	T	C	0.67484	0.5864	0.0165	0.0019	7.823e-18	+?	484680	0.997983
rs4581940_C_T	2	69655790	T	C	0.00815481	0.5857	0.0101	0.0017	3.43e-09	++	718608	0.997828
rs934515_A_G	2	79482643	A	G	0.464657	0.1175	0.0181	0.0026	6.636e-12	++	718664	0.978234
rs11126822_A_G	2	81792736	A	G	0.345341	0.3139	0.011	0.0018	1.884e-09	++	718681	0.996963
rs12714199_C_T	2	86812549	C	T	0.953083	0.3854	0.0141	0.0017	3.219e-16	--	718671	1
rs13002946_A_T	2	100801959	T	A	0.00300862	0.7348	0.0177	0.0019	3.902e-20	--	718483	0.987701
rs264962_C_G	2	104308545	C	G	0.206708	0.5428	0.0119	0.0017	1.742e-12	++	718682	0.998264
rs10197031_C_T	2	105454590	C	T	0.739091	0.2738	0.0161	0.0019	5.047e-18	--	718456	0.997835
rs13405033_C_T	2	113994595	T	C	0.00010453	0.1518	0.0139	0.0027	1.588e-07	+?	484680	0.990864
rs13033310_A_G	2	133523605	A	G	0.614418	0.2519	0.0146	0.0022	3.395e-11	+?	484680	0.984294
rs13396415_A_C	2	142831758	C	A	0.614418	0.1605	0.0149	0.0023	4.863e-11	--	718535	0.998441
rs6710871_A_G	2	143960593	A	G	0.389019	0.1422	0.0193	0.0024	3.071e-16	++	752446	0.999519
rs7560871_A_G	2	145616899	A	G	0.35702	0.0712	0.0219	0.0034	6.122e-11	++	718536	0.994949
rs1451077_A_G	2	147901207	G	A	0.495421	0.4224	0.0169	0.0019	1.426e-18	-?	484680	0.995078
rs10198345_C_T	2	157109395	C	T	0.795043	0.3435	0.0109	0.0018	1.272e-09	--	718386	0.996635
rs12692596_C_T	2	161265910	T	C	0.0910563	0.3618	0.012	0.0017	1.032e-12	++	806739	0.995441
rs1460676_C_T	2	164567689	C	T	0.170196	0.1758	0.0153	0.0022	1.976e-12	--	806769	0.996267
rs61051952_A_G	2	166148324	A	G	1	0.7549	0.0151	0.0022	6.809e-12	+?	484680	0.999743
rs10930502_A_G	2	172890588	A	G	0.679903	0.694	0.0128	0.0018	2.737e-13	++	806321	0.995525
rs2044469_A_G	2	174961488	G	A	0.839884	0.3381	0.0133	0.0018	1.192e-13	--	718581	0.985863
rs7588437_A_G	2	181575281	G	A	0.479774	0.6336	0.0165	0.0017	2.321e-22	--	806379	0.991305
rs7575118_C_T	2	182653725	T	C	0.0475674	0.1561	0.014	0.0024	3.326e-09	++	702749	1
rs7570446_A_C	2	193801010	A	C	0.713563	0.5397	0.0111	0.0019	4.735e-09	+?	484680	0.997699
rs6733834_C_G	2	198518709	C	G	0.66497	0.8077	0.015	0.0021	1.543e-12	++	718681	0.999084
rs10497870_A_G	2	203970283	A	G	0.414747	0.6092	0.0121	0.0016	1.965e-13	++	806733	0.995036
rs1470545_C_T	2	205365851	T	C	0.765786	0.0374	0.037	0.0043	5.6e-18	++	706430	0.984114
rs972540_A_G	2	207244783	G	A	0.294783	0.2776	0.0131	0.0018	3.828e-13	--	806774	0.99856
rs11692326_C_T	2	208263279	T	C	0.768748	0.2302	0.0147	0.0019	1.685e-14	++	801583	0.999957
rs715_C_T	2	211543055	C	T	0.0823257	0.3047	0.0157	0.0019	1.337e-16	--	660054	0.989401
rs7599312_A_G	2	213413231	G	A	0.0947936	0.7263	0.0182	0.0018	1.521e-23	--	806704	0.978529
rs7589023_C_T	2	220138586	T	C	0.684724	0.8363	0.0174	0.0023	2.071e-14	++	717704	0.990984
rs4973618_A_G	2	229002620	G	A	0.817389	0.3377	0.0148	0.0018	1.252e-16	--	706944	0.999799
rs6720868_C_T	2	230663576	T	C	0.203341	0.3083	0.0154	0.0018	1.824e-17	++	718504	0.996885
rs10179086_C_T	2	232744209	C	T	0.00915645	0.2105	0.0113	0.002	2.478e-08	--	718412	0.990459
rs987071_C_T	2	236786086	C	T	0.822767	0.2338	0.0126	0.002	7.91e-10	--	717268	0.990908
rs1554194_C_G	3	8138041	C	G	0.652023	0.5046	0.0105	0.0017	9.052e-10	++	715847	0.99493
rs59302296_A_T	3	9507314	A	T	0.572329	0.0991	0.0217	0.0032	9.124e-12	+?	484680	0.998958
rs10510419_G_T	3	12426936	G	T	0.892342	0.8533	0.0168	0.0023	2.233e-13	--	800535	1
rs2455793_A_G	3	15743844	A	G	0.158079	0.4165	0.01	0.0016	1.135e-09	++	804192	0.999364
rs4857968_A_G	3	20714580	G	A	0.571178	0.7067	0.0125	0.0018	6.5e-12	--	806041	0.991722
rs6804842_A_G	3	25106437	G	A	0.017127	0.5699	0.0141	0.0016	7.57e-18	--	806143	0.991473
rs13062093_G_T	3	35667057	G	T	0.470554	0.3681	0.0122	0.0017	2.776e-12	--	718696	0.998989
rs9816029_C_G	3	41311362	C	G	0.953967	0.3443	0.0107	0.0018	2.632e-09	++	718278	0.998311
rs9839267_G_T	3	42332624	T	G	0.476491	0.8919	0.0227	0.0027	1.793e-17	++	717303	0.990623
rs113706999_A_T	3	44159156	A	T	0.0728067	0.0227	0.0424	0.0067	2.258e-10	+?	484680	0.909391
rs55676934_A_G	3	45222958	G	A	0.601226	0.328	0.014	0.002	5.188e-12	-?	484680	0.994381
rs9862795_A_T	3	49915506	T	A	1	0.5238	0.0264	0.0019	4.434e-44	-?	484680	0.998262
rs3774573_C_T	3	53799960	T	C	0.225729	0.7448	0.0151	0.002	2.722e-14	++	718555	0.990217
rs12488237_C_T	3	56114861	C	T	0.0193917	0.0609	0.0225	0.0036	2.675e-10	--	800924	1
rs1916801_A_T	3	61187046	A	T	0.826201	0.616	0.0169	0.0017	1.932e-24	++	792378	0.996877
rs1452075_C_T	3	62481063	T	C	0.0893283	0.7314	0.0128	0.0018	2.667e-12	++	794919	1
rs11915371_A_C	3	70539559	C	A	0.00716246	0.1981	0.0154	0.0021	2.288e-13	--	718311	0.996183
rs1523768_A_G	3	77667044	G	A	0.882851	0.3279	0.0126	0.0017	4.351e-13	--	806680	0.996867
rs6781254_C_T	3	80649139	T	C	0.340852	0.3034	0.0105	0.0018	4.557e-09	++	794430	0.995958
rs3849570_A_C	3	81792112	A	C	0.253282	0.3541	0.0134	0.0017	7.347e-15	++	769019	0.999727
rs9818122_C_T	3	85861064	C	T	0.737567	0.2067	0.0228	0.002	3.966e-30	--	806655	0.996804
rs56398417_C_T	3	88024986	C	T	0.000965556	0.6959	0.014	0.0021	1.305e-11	-?	484680	0.996632
rs1580099_A_C	3	94003603	C	A	1	0.4225	0.0179	0.0017	6.772e-27	--	752301	0.996159
rs1436344_C_G	3	104606144	C	G	0.489275	0.5703	0.0147	0.0017	1.07e-17	++	718660	0.997362
rs4273371_C_T	3	108119071	C	T	0.0889921	0.4934	0.0113	0.0016	3.799e-12	--	806456	1
rs17681451_A_G	3	114399296	G	A	0.431295	0.9238	0.0225	0.0031	7.37e-13	--	718679	0.999114
rs6804181_A_T	3	116937546	A	T	0.0834	0.8215	0.0141	0.0023	6.473e-10	++	717937	0.990704
rs779206_A_G	3	118023515	G	A	0.512151	0.2782	0.0122	0.0019	3.284e-10	--	718456	0.988175
rs16834431_C_T	3	123285856	T	C	0.769242	0.2061	0.0139	0.0021	2.697e-11	++	718540	0.994833
rs76594121_G_T	3	128189391	T	G	0.378543	0.9547	0.0284	0.0047	1.642e-09	+?	484680	0.941255
rs7631156_A_G	3	131751628	A	G	0.0554819	0.3091	0.0215	0.0018	3.329e-32	++	718695	0.999306
rs7621025_C_T	3	136272246	C	T	0.505337	0.7393	0.0187	0.0019	7.536e-24	--	806690	0.999217
rs1199334_A_G	3	138091140	A	G	0.900969	0.1896	0.0145	0.0021	1.503e-12	++	806644	0.997529
rs16851483_G_T	3	141275436	T	G	0.904282	0.0717	0.0352	0.0034	4.869e-25	++	718609	0.998438
rs355777_C_G	3	154034950	C	G	0.416955	0.3984	0.0151	0.0017	2.129e-18	++	718342	0.996732
rs6809307_C_T	3	156862041	T	C	0.895698	0.259	0.0139	0.0019	8.149e-13	++	718683	0.99687
rs2682406_A_T	3	158026489	T	A	0.306705	0.5883	0.0126	0.0017	4.762e-13	--	713395	0.999506
rs507856_C_T	3	161453946	T	C	0.508357	0.5639	0.0108	0.0017	2.606e-10	++	711550	0.996673
rs6804915_A_C	3	170627909	A	C	0.142604	0.2926	0.0172	0.0021	1.699e-16	+?	484680	0.994677
rs39654_A_G	3	173095123	G	A	0.32115	0.5487	0.0163	0.0017	1.745e-21	--	717812	0.993302
rs6443750_C_T	3	181329682	C	T	0.847373	0.8006	0.0152	0.0021	7.252e-13	--	792002	1
rs3752904_C_T	3	183996068	C	T	0.630274	0.488	0.0116	0.0016	8.898e-13	--	806771	0.999644
rs9816226_A_T	3	185834499	T	A	0.419806	0.8245	0.0315	0.0021	1.447e-50	--	794122	0.989581
rs7616009_A_G	3	194881756	G	A	0.914254	0.8405	0.0157	0.0024	4.331e-11	--	718569	0.976917
rs34801745_C_G	3	196115497	C	G	0.447808	0.3585	0.0129	0.002	7e-11	+?	484680	0.998492
rs2051559_C_T	4	3298800	C	T	0.476871	0.1412	0.0167	0.0025	3.775e-11	--	718374	0.991953
rs6818414_C_T	4	16600664	C	T	0.673836	0.4836	0.01	0.0017	4.565e-09	--	718491	0.988886
rs1477890_A_G	4	18511738	G	A	0.265987	0.5125	0.0128	0.0017	6.122e-14	--	706801	0.997236
rs73249175_G_T	4	20219595	G	T	0.273261	0.1246	0.0221	0.0029	1.624e-14	-?	484680	0.998856
rs34811474_A_G	4	25408838	G	A	0.386685	0.7776	0.0293	0.0023	8.504e-38	-?	484680	1
rs73213501_A_C	4	28514830	A	C	0.220336	0.8263	0.0194	0.0025	1.08e-14	+?	484680	0.995728
rs4270551_A_C	4	30703243	A	C	0.458678	0.1314	0.0174	0.0026	8.27e-12	++	715257	0.98983
rs1000096_C_T	4	38692835	C	T	0.133386	0.6181	0.0145	0.0018	2.34e-16	--	702882	0.977675
rs10938397_A_G	4	45182527	G	A	0.286192	0.43	0.0322	0.0016	2.42e-86	--	805635	1
rs6832762_A_G	4	53287576	G	A	0.833321	0.4907	0.0101	0.0017	3.018e-09	--	713774	0.997512
rs2192158_A_G	4	55505360	A	G	0.54766	0.4492	0.0137	0.0017	7.417e-16	++	718510	0.997295
rs1119950_A_G	4	60228517	G	A	0.0409949	0.4312	0.0113	0.0019	1.27e-09	--	608138	0.998433
rs1346841_A_G	4	65651730	G	A	0.588408	0.5884	0.0126	0.0017	3.183e-13	--	718293	0.989028
rs10002111_A_G	4	67815504	A	G	0.00359301	0.2227	0.0125	0.0021	1.257e-09	++	718668	0.993308
rs17001561_A_G	4	77096118	A	G	0.856795	0.1548	0.0145	0.0023	1.808e-10	++	806790	0.995943
rs35851183_A_G	4	80717182	G	A	0.403728	0.3576	0.0121	0.002	1.069e-09	-?	484680	0.991377
rs1481012_A_G	4	89039082	A	G	0.649346	0.8895	0.0188	0.0026	5.108e-13	++	806340	0.994279
rs2870710_C_G	4	94411606	C	G	0.687675	0.8057	0.0155	0.0022	9.406e-13	++	706936	0.993995
rs2241743_A_G	4	96091524	G	A	0.158079	0.4301	0.0106	0.0016	8.566e-11	--	805855	1
rs13107325_C_T	4	103188709	T	C	0.495162	0.082	0.0468	0.0032	3.805e-47	++	806141	1
rs326845_A_G	4	112747919	G	A	0.506785	0.6236	0.0117	0.0018	3.228e-11	--	718394	0.995603
rs12509234_C_T	4	120319434	C	T	0.266916	0.2786	0.0116	0.0019	3.893e-10	--	718653	0.999547
rs2391540_A_T	4	130726833	T	A	0.370917	0.3282	0.0139	0.0018	1.357e-14	--	718455	0.993475
rs1451109_A_G	4	137071335	G	A	0.118295	0.3151	0.0158	0.0017	1.355e-19	--	803945	0.997238
rs57800857_A_C	4	140863365	A	C	0.0684885	0.6344	0.0157	0.002	3.49e-15	+?	484680	0.986979
rs17019336_A_T	4	145333609	T	A	0.0111106	0.7709	0.0128	0.0019	2.451e-11	--	804991	0.997309
rs3914628_C_T	4	147438019	T	C	0.557553	0.8593	0.0165	0.0023	6.914e-13	++	806780	0.984491
rs17276464_C_T	4	153028860	T	C	0.0144168	0.4143	0.0096	0.0016	4.813e-09	++	806096	0.989607
rs13110266_A_G	4	162129844	G	A	0.177393	0.5963	0.0124	0.0016	3.956e-14	--	806749	0.992308
rs148636479_A_T	4	164359678	A	T	0.146798	0.9723	0.0386	0.0062	4.81e-10	+?	484680	0.871654
rs1522569_G_T	4	171632637	T	G	0.401909	0.8183	0.0141	0.0022	1.599e-10	++	718485	0.994005
rs1437842_A_G	4	173597016	G	A	0.588408	0.5093	0.0106	0.0017	8.494e-10	--	705988	0.991595
rs6850421_A_G	4	180187034	A	G	0.0835413	0.4564	0.0113	0.0019	3.657e-09	+?	484680	0.997433
rs698147_A_G	5	3513485	A	G	0.452298	0.447	0.0116	0.0017	9.672e-12	++	716805	0.994274
rs6890310_A_G	5	27193573	G	A	0.029521	0.7077	0.0119	0.0019	3.287e-10	--	718622	0.992123
rs6451675_C_G	5	43110855	G	C	0.487763	0.6757	0.014	0.0018	2.535e-14	--	718072	0.989821
rs12189178_C_T	5	50914726	T	C	0.726614	0.0343	0.0348	0.0046	4.301e-14	++	805880	0.995327
rs7714712_A_C	5	60732552	C	A	0.644217	0.6322	0.0112	0.0018	2.309e-10	--	718578	0.999035
rs4700608_C_T	5	63026280	C	T	0.588408	0.4764	0.0155	0.0017	4.324e-20	--	718693	0.999546
rs12522567_G_T	5	64087023	T	G	0.102861	0.4928	0.0119	0.0016	2.307e-13	++	806199	0.9878
rs249612_C_T	5	66200783	T	C	0.381591	0.7138	0.0153	0.0021	4.905e-13	+?	484680	0.990225
rs2112347_G_T	5	75015242	T	G	0.0314982	0.6298	0.0276	0.0017	1.173e-61	++	806699	1
rs10942267_A_G	5	80841914	A	G	0.29157	0.6927	0.0148	0.0018	6.532e-16	++	718640	0.993311
rs1501673_A_G	5	87963600	A	G	0.0432509	0.1355	0.0289	0.0025	2.725e-31	++	718652	0.99626
rs4242244_G_T	5	92546237	T	G	0.588408	0.5788	0.0109	0.0017	2.001e-10	++	718513	0.995331
rs159032_C_T	5	94206202	T	C	0.10537	0.2325	0.0124	0.002	6.235e-10	++	709303	0.997902
rs7713317_A_G	5	95716722	G	A	0.402575	0.2802	0.0166	0.0018	1.959e-20	--	802425	0.994974
rs325220_A_G	5	98304564	G	A	0.119089	0.7024	0.0106	0.0018	3.564e-09	--	805094	0.99599
rs4703019_A_G	5	102053558	A	G	0.593856	0.3914	0.0102	0.0016	4.933e-10	++	806351	0.998066
rs2447832_C_T	5	103933473	T	C	0.32115	0.4433	0.0109	0.0017	1.877e-10	++	718663	0.997119
rs11739877_C_T	5	105876806	T	C	0.885251	0.6231	0.0116	0.0018	4.006e-11	++	718632	1
rs288230_C_T	5	107422067	T	C	0.224883	0.8394	0.0238	0.0023	4.666e-26	++	718691	0.993947
rs459552_A_T	5	112176756	T	A	0.239574	0.2253	0.0133	0.0019	8.356e-12	--	797086	1
rs4895231_C_G	5	119388659	C	G	0.185903	0.4669	0.0121	0.0017	2.49e-12	++	715989	0.990682
rs1582931_A_G	5	122657199	G	A	0.740872	0.5255	0.0126	0.0017	1.911e-13	--	717936	0.979289
rs6864049_A_G	5	124330522	G	A	0.801857	0.511	0.0121	0.0016	1.475e-13	--	806604	0.978247
rs1363695_C_T	5	130378027	C	T	0.612822	0.7641	0.0125	0.002	8.055e-10	--	718676	0.981511
rs329124_A_G	5	133865452	A	G	0.763692	0.5893	0.0135	0.0017	4.255e-15	++	718669	0.995677
rs13174863_A_G	5	139080745	G	A	0.000209946	0.1458	0.0197	0.0023	1.939e-17	--	793550	0.978433
rs13155259_A_G	5	144623437	G	A	0.525436	0.3319	0.0114	0.0018	2.33e-10	--	718147	0.98603
rs114285050_A_G	5	145895394	G	A	0.385569	0.9922	0.0636	0.0108	3.746e-09	-?	484680	1
rs41290587_C_T	5	151045923	T	C	0.562164	0.0067	0.0776	0.0116	2.606e-11	+?	484680	1
rs10044136_C_G	5	153546808	G	C	0.740872	0.435	0.0162	0.0017	3.059e-21	--	718695	0.998418
rs7734385_A_G	5	158460212	G	A	0.683432	0.5551	0.0101	0.0016	6.084e-10	--	805693	0.996461
rs2861089_A_T	5	164557954	A	T	0.795043	0.3806	0.0105	0.0017	1.549e-09	++	718566	0.999072
rs2053682_A_C	5	170599327	A	C	0.374458	0.6784	0.017	0.0018	2.591e-20	++	717007	0.988057
rs192829047_C_T	5	173277247	C	T	0.0682549	0.0152	0.05	0.0082	9.649e-10	-?	484680	0.903743
rs6556301_G_T	5	176527577	G	T	0.132832	0.6293	0.0113	0.0017	8.137e-11	--	767716	0.983643
rs2228213_A_G	6	12124855	G	A	0.928136	0.6626	0.0144	0.0017	5.498e-17	--	806782	1
rs11757278_C_T	6	13180454	T	C	0.470525	0.6961	0.0133	0.0019	6.916e-13	++	718346	0.998245
rs5017416_G_T	6	18492350	T	G	0.707658	0.0504	0.0285	0.0044	1.078e-10	+?	484680	0.970439
rs3806114_A_G	6	20482335	G	A	0.141015	0.3084	0.012	0.0018	1.459e-11	--	804965	0.976095
rs6934973_A_G	6	21921026	G	A	0.453628	0.2972	0.0117	0.0019	3.537e-10	--	718609	0.995188
rs1355459_A_G	6	23871700	A	G	0.597956	0.3157	0.0112	0.0018	9.555e-10	++	718658	0.994293
rs2178899_A_T	6	31606756	A	T	0.966639	0.8833	0.0243	0.0025	5.441e-23	++	797281	0.999857
rs9277972_A_T	6	33276770	T	A	0.0121875	0.1931	0.017	0.0022	5.456e-15	--	717002	1
rs6932930_A_G	6	34677103	G	A	0.121082	0.215	0.0257	0.0019	1.176e-40	--	804933	1
rs17757975_C_T	6	38214150	T	C	0.325674	0.8462	0.0155	0.0024	1.57e-10	++	718688	0.995585
rs2033529_A_G	6	40348653	G	A	0.908086	0.2749	0.0201	0.0018	2.053e-29	--	806597	0.991641
rs35679149_A_G	6	43604167	A	G	0.133408	0.9742	0.0413	0.006	6.885e-12	+?	484680	1
rs857601_G_T	6	44805214	T	G	0.760135	0.7139	0.011	0.0019	3.771e-09	++	718522	0.998054
rs10498767_C_G	6	46363557	G	C	0.149006	0.5463	0.0138	0.0017	5.032e-16	--	718665	0.99299
rs2206277_C_T	6	50798526	T	C	0.117671	0.1557	0.0408	0.0021	1.822e-83	++	806768	1
rs816367_C_G	6	53995542	G	C	0.772863	0.3509	0.0107	0.0017	1.015e-09	--	718691	0.998593
rs2622274_G_T	6	64240516	G	T	0.336033	0.5447	0.0107	0.0017	3.23e-10	--	718675	0.996904
rs6916553_A_G	6	70146918	G	A	0.979814	0.7648	0.0121	0.002	2.64e-09	--	713926	0.997884
rs10498891_C_T	6	73891434	T	C	0.401269	0.9321	0.0205	0.0035	3.278e-09	++	718569	0.991161
rs7773045_G_T	6	81443423	T	G	0.00036229	0.9211	0.0137	0.003	5.847e-06	++	797325	0.999451
rs7769594_C_T	6	83447813	T	C	0.80711	0.1602	0.0164	0.0023	2.129e-12	++	718118	0.978749
rs16882001_A_G	6	90322237	G	A	0.145199	0.0501	0.0227	0.0038	3.261e-09	--	715226	0.989629
rs9320823_C_T	6	98429337	C	T	0.149006	0.5882	0.0165	0.0017	2.073e-21	--	718696	0.999049
rs12209887_A_G	6	101156806	A	G	0.1761	0.463	0.0114	0.0017	1.781e-11	++	718123	0.994461
rs1417665_C_T	6	104816944	T	C	0.718186	0.8026	0.0186	0.0022	5.492e-18	++	718622	0.988847
rs12206094_C_T	6	108906200	C	T	0.402575	0.7104	0.0143	0.0018	1.927e-15	--	806702	0.996379
rs2357760_A_G	6	120213880	A	G	0.399911	0.6735	0.0143	0.0017	2.106e-16	++	806795	0.99263
rs1871329_A_G	6	124911534	G	A	0.685595	0.2368	0.0131	0.002	1.034e-10	--	718167	0.986416
rs1269175_A_G	6	126040435	A	G	0.292697	0.5111	0.0105	0.0017	8.09e-10	++	718417	0.987142
rs7740107_A_T	6	130374461	T	A	0.538717	0.2577	0.0115	0.0019	2.579e-09	--	718576	0.996647
rs2246012_C_T	6	131898208	C	T	0.885221	0.1488	0.0161	0.0022	1.154e-13	--	806786	1
rs9376609_A_G	6	141671732	A	G	0.193998	0.3847	0.0112	0.0018	1.662e-10	++	718683	0.998509
rs765875_C_T	6	143185683	C	T	0.673836	0.5311	0.0132	0.0017	1.077e-14	--	718653	0.996785
rs10499276_C_T	6	154309808	T	C	0.686657	0.1128	0.018	0.0024	1.792e-13	++	806750	0.997672
rs487152_A_C	6	160774486	A	C	0.706607	0.4973	0.0108	0.0016	2.984e-11	++	798039	0.994786
rs13191362_A_G	6	163033350	A	G	0.239738	0.8572	0.0235	0.0025	4.079e-21	++	806582	0.994597
rs4721089_C_T	7	1872921	T	C	0.464054	0.783	0.0167	0.0023	5.596e-13	+?	484680	0.996414
rs4722398_C_T	7	3125220	T	C	0.452056	0.1461	0.0147	0.0025	3.921e-09	++	718601	1
rs6463489_C_T	7	5542513	T	C	0.921264	0.0959	0.0167	0.0026	2.504e-10	++	805923	0.995662
rs6968554_A_G	7	17287106	G	A	0.92656	0.6129	0.0107	0.0017	2.342e-10	--	806326	0.998076
rs4721823_C_G	7	19785888	G	C	0.90015	0.8574	0.0143	0.0024	4.523e-09	--	718660	0.993084
rs4307239_A_G	7	24354300	G	A	0.0666723	0.4639	0.0115	0.0017	1.473e-11	--	717563	0.991771
rs11971098_A_G	7	26699061	G	A	0.0594359	0.0907	0.0196	0.003	8.078e-11	--	718702	0.98831
rs1635853_G_T	7	28189549	G	T	0.753764	0.5861	0.0097	0.0016	2.991e-09	--	799231	0.999855
rs215614_A_G	7	32347335	G	A	0.165921	0.3754	0.0144	0.0018	2.77e-16	--	718669	1
rs2237403_C_T	7	39448936	C	T	0.795043	0.6418	0.0128	0.0018	1.22e-12	--	718450	0.999125
rs6962280_A_G	7	44788657	G	A	0.00590401	0.5637	0.014	0.0019	3.37e-13	-?	484680	0.989033
rs10499694_A_G	7	50614173	A	G	0.521011	0.4935	0.013	0.0016	1.285e-15	++	806696	0.995145
rs1035010_C_T	7	69598328	T	C	0.395002	0.2517	0.0139	0.002	2.014e-12	++	664340	0.999241
rs10950289_A_G	7	71429308	A	G	0.101928	0.8388	0.0177	0.0026	1.435e-11	+?	484680	0.975344
rs1167821_A_T	7	75150312	T	A	0.694102	0.4465	0.0201	0.0019	9.381e-26	-?	484680	0.995792
rs6954694_A_G	7	76632098	G	A	0.000860773	0.165	0.0241	0.0026	1.09e-20	-?	484680	0.981689
rs1852006_A_G	7	77829768	G	A	0.214563	0.624	0.0153	0.0018	6.709e-18	--	718382	1
rs7777084_A_G	7	93089243	A	G	0.976016	0.462	0.0131	0.0017	1.576e-14	++	717561	0.996696
rs11761528_C_T	7	99118801	C	T	0.945844	0.9126	0.0227	0.003	6.08e-14	--	717759	1
rs1048303_C_T	7	100804140	C	T	0.904282	0.4183	0.011	0.0017	1.493e-10	--	718619	0.997214
rs2299383_C_T	7	103418846	T	C	0.132153	0.3982	0.0162	0.0016	6.892e-23	++	801620	0.987922
rs1721447_G_T	7	109214139	G	T	0.452298	0.4904	0.01	0.0017	3.793e-09	--	718656	1
rs2396625_A_T	7	113028634	T	A	0.617001	0.5817	0.0176	0.0017	2.805e-24	--	718567	0.983597
rs1899689_C_T	7	121964349	T	C	0.730058	0.3939	0.012	0.0017	4.197e-13	++	806684	0.99873
rs7802342_G_T	7	137435925	G	T	0.574595	0.2952	0.0124	0.0019	6.233e-11	--	712979	0.996972
rs11525873_C_T	7	138817193	T	C	0.814007	0.8995	0.0232	0.0032	2.977e-13	+?	484680	0.991504
rs62491456_G_T	7	139885277	T	G	0.938819	0.0953	0.0197	0.0033	1.294e-09	+?	484680	0.993634
rs2907948_A_G	7	150638484	G	A	0.470525	0.756	0.0145	0.0019	1.945e-14	--	806659	0.99806
rs1658820_G_T	8	4288577	T	G	0.314785	0.2389	0.0132	0.002	3.766e-11	++	704952	0.982671
rs4841504_A_C	8	11024663	C	A	0.124285	0.4992	0.0166	0.0016	5.412e-24	--	805947	0.989299
rs4123853_C_T	8	14091025	T	C	0.174919	0.3727	0.014	0.0017	1.057e-15	++	718536	0.9977
rs354508_C_T	8	15535226	C	T	0.142938	0.8383	0.0146	0.0023	2.689e-10	--	718419	0.992429
rs10101364_C_T	8	20634888	T	C	0.578829	0.6801	0.012	0.0018	5.607e-11	++	711583	0.991362
rs11781222_C_T	8	23389571	T	C	0.174876	0.853	0.0167	0.0024	3.245e-12	++	806346	0.987718
rs2081493_C_G	8	25651528	C	G	0.867741	0.2997	0.0112	0.0018	1.303e-09	++	718699	0.999519
rs1982441_G_T	8	28021769	T	G	0.542045	0.1322	0.017	0.0025	2.169e-11	++	715344	0.993729
rs10954772_C_T	8	30863938	T	C	0.463304	0.3193	0.0155	0.0021	5.326e-14	+?	484680	0.981932
rs7826312_C_T	8	32400115	C	T	0.683432	0.5681	0.0109	0.0016	3.231e-11	--	806458	0.98681
rs4739570_A_G	8	34324581	A	G	0.355684	0.6204	0.0107	0.0018	1.049e-09	++	718548	0.995965
rs36061954_C_T	8	38329650	T	C	0.180145	0.3978	0.0119	0.0019	1.048e-09	+?	484680	0.997196
rs12681792_A_C	8	62054463	A	C	0.0711648	0.2024	0.015	0.0021	2.883e-12	++	717806	0.98891
rs13264909_A_T	8	64702385	A	T	0.0225419	0.5654	0.012	0.0019	4.409e-10	+?	484680	0.992497
rs10092723_A_C	8	67194710	C	A	0.294276	0.7506	0.0133	0.002	1.168e-11	--	718633	0.985185
rs1431659_A_G	8	73439070	A	G	0.556515	0.2737	0.0191	0.0019	2.327e-23	++	718649	0.993753
rs2170382_C_T	8	74689288	T	C	0.525436	0.1103	0.0177	0.0027	4.262e-11	++	718650	0.992808
rs17405819_C_T	8	76806584	T	C	0.603387	0.6845	0.0211	0.0018	6.04e-33	++	806765	0.99979
rs16907751_C_T	8	81375457	C	T	0.0807662	0.9123	0.0194	0.0029	1.626e-11	--	792432	0.991078
rs2196618_A_G	8	85089437	G	A	1	0.7366	0.0137	0.0019	1.492e-12	--	718304	0.993251
rs12546331_C_T	8	87505968	T	C	0.588408	0.508	0.0108	0.0017	2.091e-10	++	714878	0.998887
rs1601817_A_C	8	89462321	C	A	0.889629	0.6886	0.011	0.0018	2.384e-09	--	718169	0.993703
rs12680842_A_G	8	95582606	A	G	0.250402	0.6839	0.0142	0.0017	3.411e-16	++	800300	0.993335
rs3134358_G_T	8	101958433	T	G	0.563762	0.6192	0.0122	0.0018	3.846e-12	++	706553	0.999184
rs1383592_A_G	8	106430676	A	G	0.221571	0.212	0.0122	0.0021	4.92e-09	++	718467	0.995722
rs3808477_C_T	8	116670347	C	T	0.39238	0.726	0.0182	0.0019	8.726e-22	--	718439	0.99668
rs72673947_A_G	8	118884379	G	A	0.237815	0.1098	0.0223	0.0031	4.106e-13	-?	484680	0.98111
rs2954021_A_G	8	126482077	G	A	0.673836	0.4911	0.0107	0.0017	2.408e-10	--	718633	0.99957
rs11997238_A_G	8	132871608	G	A	0.933153	0.0923	0.0188	0.003	5.529e-10	--	718600	0.989764
rs16906845_A_G	8	138215228	G	A	0.20287	0.94	0.0244	0.0036	1.322e-11	--	718216	1
rs10099330_A_G	8	143383694	G	A	0.416955	0.462	0.0119	0.0017	3.218e-12	--	714811	0.996807
rs7037266_A_C	9	6942940	C	A	0.772863	0.6424	0.0106	0.0018	1.235e-09	--	718501	0.997488
rs12336441_A_T	9	11619764	A	T	0.488488	0.6177	0.0126	0.0017	4.68e-13	++	718587	0.995873
rs7031064_A_G	9	14455076	A	G	1	0.5267	0.011	0.0017	1.216e-10	++	718018	1
rs4740619_C_T	9	15634326	T	C	0.772731	0.5436	0.0189	0.0016	3.147e-31	++	806567	0.998657
rs1411431_A_C	9	16728721	A	C	0.686151	0.1598	0.0229	0.0026	1.458e-18	+?	484680	0.99403
rs10965780_C_G	9	23341715	G	C	0.488488	0.5902	0.0107	0.0017	8.555e-10	--	717336	0.989997
rs2183824_C_T	9	28412078	T	C	0.54766	0.3135	0.0234	0.0017	2.285e-41	++	805606	0.997759
rs12238336_C_T	9	29716655	C	T	0.104497	0.6172	0.0121	0.0017	3.761e-12	--	718470	0.994466
rs17720922_C_T	9	31030917	T	C	0.722801	0.1875	0.0128	0.0022	4.176e-09	++	718607	0.99897
rs10971721_C_T	9	33827694	C	T	0.639371	0.8961	0.0201	0.0028	3.187e-13	--	714990	0.998811
rs6476617_A_G	9	37200103	G	A	0.0833113	0.6203	0.0149	0.0017	1.525e-17	--	718598	0.995362
rs2134858_C_T	9	73837155	C	T	0.092267	0.4881	0.0117	0.0017	5.869e-12	--	718696	0.998694
rs1634350_A_C	9	81334684	A	C	0.856853	0.4355	0.0114	0.0017	3.186e-11	++	718495	0.982598
rs2777768_A_G	9	84186734	A	G	0.218881	0.7228	0.0119	0.0019	6.377e-10	++	718589	0.993176
rs1187352_C_T	9	87293457	C	T	0.272729	0.6574	0.012	0.0018	2.61e-11	--	718219	0.995046
rs6559921_A_T	9	88872039	A	T	0.00239502	0.7707	0.0112	0.002	2.864e-08	++	718698	0.99579
rs7357754_A_G	9	92207308	G	A	0.0161688	0.5015	0.012	0.0017	1.814e-12	--	718167	0.994155
rs3811125_C_T	9	94187247	C	T	0.237051	0.7194	0.0152	0.0021	9.421e-13	-?	484680	0.991864
rs10761247_A_G	9	96403367	G	A	0.306705	0.413	0.0113	0.0017	4.525e-11	--	718623	0.990858
rs12551906_A_G	9	102119090	G	A	0.795043	0.706	0.0117	0.0018	7.724e-11	--	805800	0.989428
rs7024334_G_T	9	109072075	T	G	0.335937	0.2254	0.0135	0.002	4.708e-12	++	799813	0.999089
rs6477694_C_T	9	111932342	C	T	0.667091	0.3585	0.0126	0.0017	6.572e-14	--	806728	0.990418
rs1928295_C_T	9	120378483	T	C	0.177737	0.5712	0.0134	0.0016	2.225e-16	++	806659	0.999926
rs10984756_C_G	9	122651784	G	C	0.826469	0.0949	0.0176	0.0028	4.374e-10	--	718010	0.988454
rs10985968_C_G	9	126094156	C	G	0.904282	0.5018	0.0129	0.0017	8.463e-14	++	716446	0.989264
rs867560_C_G	9	129465233	G	C	0.952054	0.432	0.0136	0.0017	1.239e-15	--	718619	0.99603
rs7871866_C_G	9	131027982	C	G	0.181822	0.1596	0.0179	0.0024	7.562e-14	++	713754	0.989531
rs3739514_A_G	9	133783025	A	G	0.920701	0.3384	0.0132	0.002	6.643e-11	+?	484680	0.990702
rs10858334_C_G	9	137989785	G	C	0.476871	0.1516	0.0148	0.0025	4.914e-09	--	707975	0.978181
rs6602411_C_T	10	10264200	T	C	0.804037	0.1755	0.0147	0.0022	5.984e-11	++	715658	0.997688
rs7893571_G_T	10	16750129	T	G	0.845954	0.6736	0.0125	0.0018	5.832e-12	++	718186	0.993715
rs1277733_C_T	10	18562538	T	C	0.672231	0.7664	0.012	0.002	4.304e-09	++	706870	1
rs7084454_A_G	10	21821274	A	G	0.0712213	0.3086	0.0198	0.0018	4.505e-27	++	706792	0.995785
rs12765914_C_T	10	34013507	T	C	0.420683	0.0801	0.0226	0.0031	1.96e-13	++	718619	0.999338
rs10823893_A_G	10	53677313	A	G	0.00496191	0.407	0.0124	0.0019	1.551e-10	+?	484680	0.999027
rs7070670_C_T	10	61842645	C	T	0.271278	0.6772	0.0126	0.0021	7.143e-10	-?	484680	0.982719
rs10761785_G_T	10	65318766	G	T	0.0101061	0.4864	0.0133	0.0016	3.467e-16	--	806365	0.996172
rs2933451_A_C	10	66626611	C	A	0.250548	0.331	0.0129	0.002	1.975e-10	-?	484680	0.990951
rs12098284_C_T	10	76047464	T	C	0.332721	0.1212	0.0184	0.0026	9.868e-13	++	714745	0.998313
rs4746339_A_T	10	77656509	T	A	0.181411	0.7399	0.0131	0.0019	1.177e-11	--	718627	0.998955
rs11001963_C_T	10	78760959	T	C	0.227765	0.55	0.0112	0.0017	8.537e-11	++	718140	0.978215
rs1249150_A_G	10	79980507	A	G	0.000381417	0.7123	0.0102	0.0019	5.579e-08	++	718627	0.999299
rs7899106_A_G	10	87410904	G	A	0.104449	0.0504	0.0327	0.0037	1.719e-18	--	806450	0.986531
rs2450448_A_T	10	93062111	A	T	0.221571	0.6874	0.0128	0.0021	3.93e-10	+?	484680	0.998738
rs2439823_A_G	10	99778226	G	A	0.718277	0.5486	0.0165	0.0017	6.513e-22	--	718034	0.991052
rs41310284_A_C	10	102447647	C	A	0.085558	0.903	0.029	0.0032	3.984e-19	-?	484680	0.982738
rs4290163_G_T	10	104610926	T	G	0.432922	0.398	0.013	0.0017	3.501e-15	++	801315	0.999063
rs7903146_C_T	10	114758349	C	T	0.0165914	0.7213	0.0178	0.0018	1.665e-23	--	806810	1
rs10886017_A_C	10	118672531	A	C	0.279058	0.2413	0.0146	0.0019	4.469e-15	++	806301	0.982787
rs845084_A_G	10	125220036	A	G	0.270798	0.2666	0.0136	0.0019	3.219e-12	++	718056	0.98939
rs17636031_C_T	10	126594078	C	T	0.33134	0.2756	0.0154	0.0018	3.87e-17	--	798189	0.994828
rs4880341_C_T	10	133992689	C	T	0.367107	0.4275	0.013	0.0017	3.059e-14	--	716038	0.998582
rs10840606_A_G	11	2234690	G	A	0.267085	0.183	0.0146	0.0023	2.213e-10	--	681468	0.972359
rs3750944_A_G	11	6239344	G	A	0.402575	0.4365	0.0103	0.0018	4.741e-09	--	698216	1
rs4256980_C_G	11	8673939	G	C	0.0165517	0.6695	0.0187	0.0017	8.633e-29	--	804708	0.996063
rs1982350_A_G	11	13350131	G	A	0.908086	0.6444	0.0156	0.0018	1.984e-18	--	717878	0.977543
rs5215_C_T	11	17408630	T	C	0.356666	0.6314	0.0113	0.0017	1.222e-11	++	801391	1
rs6265_C_T	11	27679916	C	T	0.00618834	0.8164	0.0413	0.0021	7.399e-89	--	806782	1
rs2452141_A_T	11	29230734	T	A	0.079894	0.6385	0.011	0.0017	7.215e-11	--	801450	0.997913
rs2065418_G_T	11	30422068	T	G	0.060641	0.646	0.0139	0.0018	6.073e-15	++	718408	0.997725
rs223058_A_G	11	32125855	G	A	0.12608	0.6651	0.0114	0.0018	3.289e-10	--	718638	0.998835
rs2862996_G_T	11	43653833	G	T	0.426195	0.2988	0.0216	0.0017	3.604e-35	--	806675	1
rs11038428_G_T	11	45404318	G	T	0.260308	0.7193	0.0133	0.0018	1.798e-13	--	799578	0.98827
rs7124681_A_C	11	47529947	A	C	0.379778	0.4162	0.0257	0.0016	3.956e-55	++	806656	1
rs6591407_A_C	11	56914157	C	A	0.861698	0.8016	0.0124	0.0021	3.583e-09	--	806782	0.995198
rs7947143_A_G	11	64090422	G	A	0.0599485	0.8459	0.0175	0.0023	8.128e-14	--	718300	0.996137
rs10896012_C_T	11	65278461	C	T	0.0135427	0.2151	0.0162	0.0021	1.021e-14	--	718182	0.99646
rs592483_C_T	11	69445173	C	T	0.414747	0.4067	0.0137	0.0017	1.525e-16	--	802791	0.990703
rs7123876_C_T	11	72444583	C	T	0.00908194	0.2506	0.0118	0.0019	2.921e-10	--	806649	0.996333
rs12282785_A_C	11	76476030	C	A	0.291329	0.7796	0.0157	0.0023	1.434e-11	-?	484680	0.972667
rs349088_A_C	11	84814393	C	A	0.399911	0.5223	0.013	0.0017	3.501e-14	--	718429	0.990655
rs61903695_A_G	11	89922417	G	A	0.536396	0.249	0.0145	0.0022	4.543e-11	-?	484680	0.998989
rs2605603_A_G	11	93221105	G	A	0.062718	0.5188	0.0103	0.0016	2.041e-10	--	806679	0.994161
rs2155645_C_T	11	112912947	C	T	0.0669784	0.741	0.0114	0.0019	8.174e-10	--	806769	0.990184
rs12286929_A_G	11	115022404	G	A	1	0.4993	0.0177	0.0016	1.925e-27	--	806583	0.995768
rs76942203_A_G	11	116973247	A	G	0.354973	0.0587	0.0263	0.0041	9.078e-11	+?	484680	0.997444
rs3825061_C_T	11	118944675	T	C	0.489275	0.3863	0.014	0.0017	6.149e-16	++	718354	0.999277
rs11218510_A_G	11	121922587	G	A	0.044382	0.6051	0.014	0.002	6.788e-13	-?	484680	0.998072
rs7944782_G_T	11	130795698	G	T	0.928136	0.4984	0.0144	0.0017	3.61e-17	--	718230	0.988343
rs12222235_C_T	11	131984330	C	T	0.54146	0.6695	0.0128	0.0018	1.778e-12	--	718613	0.990705
rs12364470_G_T	11	134601012	G	T	0.415111	0.1465	0.0187	0.0022	2.18e-17	--	799515	1
rs11611246_G_T	12	939480	T	G	0.389632	0.199	0.0223	0.002	2.037e-28	++	793063	0.995896
rs2470397_C_T	12	2106116	C	T	0.887169	0.1857	0.0128	0.0022	2.802e-09	--	718321	0.995071
rs76895963_G_T	12	4384844	G	T	1.29119e-05	0.0202	0.0403	0.0075	8.073e-08	-?	484680	0.812109
rs12422552_C_G	12	14413931	G	C	0.358782	0.7311	0.0131	0.0019	1.779e-11	--	718012	0.989646
rs10744146_A_G	12	17212881	G	A	0.306705	0.4645	0.0113	0.0017	2.54e-11	--	718403	0.99577
rs7976757_C_T	12	19207948	C	T	0.0279277	0.8228	0.015	0.0022	2.733e-11	--	717690	0.985656
rs11047132_G_T	12	24008435	G	T	0.801322	0.0821	0.0227	0.0031	1.585e-13	--	718437	0.992828
rs11170468_A_C	12	39430048	A	C	0.20903	0.7826	0.013	0.0019	1.124e-11	++	806636	0.999517
rs11181001_A_G	12	41948196	A	G	0.730058	0.4806	0.0136	0.0016	1.17e-16	++	805907	0.97536
rs7138803_A_G	12	50247468	A	G	0.601449	0.387	0.0297	0.0017	3.095e-71	++	806772	1
rs7134628_A_G	12	53785861	A	G	0.421482	0.1019	0.0168	0.0028	2.592e-09	++	718289	0.997473
rs10783779_G_T	12	56491880	T	G	0.750868	0.6004	0.0137	0.0018	5.252e-15	++	706285	0.99318
rs113397893_A_G	12	57611285	G	A	0.242868	0.0769	0.0222	0.0036	8.697e-10	-?	484680	0.972163
rs7975187_A_G	12	60964108	G	A	0.0619621	0.2288	0.0137	0.0021	3.86e-11	--	718606	0.996705
rs1819844_A_G	12	68205604	A	G	0.809873	0.1694	0.0142	0.0021	2.125e-11	++	806479	0.993684
rs650198_C_T	12	69674595	C	T	0.181411	0.2706	0.0137	0.0019	6.425e-13	--	714521	0.99618
rs61754230_C_T	12	72179446	T	C	0.943071	0.0189	0.0451	0.007	1.199e-10	+?	484680	1
rs11115176_C_T	12	82465797	T	C	0.748407	0.7839	0.0131	0.0019	6.793e-12	++	805743	0.994206
rs704061_C_T	12	89771903	C	T	0.32115	0.4465	0.0142	0.0017	8.342e-17	--	706871	0.995572
rs11105839_A_T	12	91237920	T	A	0.667091	0.6271	0.0113	0.0017	1.248e-11	--	801313	0.991053
rs55966114_C_T	12	97584357	T	C	0.66952	0.1885	0.0146	0.0024	2.47e-09	+?	484680	0.991437
rs651548_A_G	12	99560183	A	G	0.506785	0.3634	0.0146	0.0018	2.378e-16	++	713780	0.991841
rs6539064_C_G	12	103706754	C	G	0.668902	0.7468	0.0194	0.0019	1.135e-23	++	718487	0.99276
rs12316047_A_G	12	108393845	G	A	0.685595	0.7608	0.0174	0.002	1.335e-17	--	717209	0.996072
rs6606686_C_G	12	110903380	G	C	0.166688	0.3031	0.0156	0.0017	3.567e-19	--	806671	0.999312
rs61930810_C_T	12	114534672	T	C	0.0728487	0.9329	0.0241	0.0038	3.409e-10	+?	484680	0.986042
rs7968390_A_G	12	118414697	A	G	0.0325881	0.6844	0.0116	0.0018	2.432e-10	++	718650	1
rs7961979_A_C	12	121671261	A	C	0.191992	0.1314	0.0177	0.0026	7.257e-12	++	718518	0.997194
rs12369179_C_T	12	122963550	C	T	0.718325	0.915	0.034	0.0031	2.324e-28	--	703003	0.990568
rs7133378_A_G	12	124409502	A	G	0.0291937	0.3335	0.0127	0.0017	2.931e-13	++	802968	0.994874
rs11836108_A_G	12	133391022	A	G	0.911601	0.296	0.0113	0.0018	8.373e-10	++	718689	0.997446
rs1967772_A_G	13	28036062	G	A	0.768748	0.7281	0.0173	0.0019	9.404e-20	--	717929	0.985925
rs1045411_C_T	13	31033232	C	T	0.760135	0.7193	0.0139	0.0019	6.663e-14	--	791709	0.996695
rs9595908_C_T	13	33184288	T	C	0.26869	0.6427	0.0154	0.0017	3.734e-20	++	806589	0.997967
rs9603697_C_T	13	40783323	T	C	0.00170206	0.3184	0.0134	0.0018	1.689e-13	++	718556	0.993539
rs41284828_A_G	13	50963685	G	A	0.439263	0.9698	0.0341	0.0057	2.999e-09	-?	484680	0.941826
rs12429545_A_G	13	54102206	A	G	0.33937	0.1218	0.0313	0.0024	1.419e-37	++	797614	0.978792
rs9527455_A_C	13	56465597	C	A	0.156501	0.7675	0.0121	0.002	1.845e-09	--	718658	0.993208
rs12431244_G_T	13	58630651	G	T	0.163965	0.7559	0.0195	0.002	2.428e-22	--	718688	0.998682
rs2322622_C_T	13	60497331	C	T	0.518787	0.3528	0.0098	0.0017	4.639e-09	--	806789	0.994176
rs1394879_C_G	13	62683659	C	G	0.14072	0.3998	0.011	0.0017	1.668e-10	++	718541	0.998984
rs9540493_A_G	13	66205704	A	G	0.470624	0.458	0.0129	0.0017	7.847e-15	++	803641	0.988808
rs9571687_A_C	13	67472713	C	A	0.282728	0.6596	0.0122	0.0018	1.528e-11	--	718634	0.996301
rs4421883_C_T	13	79561962	C	T	0.718277	0.5054	0.0103	0.0017	1.794e-09	--	706846	0.995127
rs77432547_A_G	13	86494817	G	A	0.758523	0.2771	0.017	0.0021	1.44e-15	-?	484680	0.999215
rs1927790_C_T	13	96922191	C	T	0.414747	0.394	0.014	0.0016	1.571e-17	--	806731	0.997233
rs17574378_C_T	13	99116384	T	C	0.781359	0.7267	0.014	0.0019	7.254e-14	++	718466	0.997313
rs9514131_G_T	13	104090848	G	T	0.322949	0.8711	0.0155	0.0026	2.915e-09	--	710946	1
rs7335249_C_T	13	109962579	T	C	0.000435739	0.5617	0.009	0.0017	1.711e-07	++	717828	0.994473
rs12868881_A_T	13	112218924	A	T	0.024148	0.4066	0.0138	0.0017	1.401e-15	++	718650	0.997368
rs10132280_A_C	14	25928179	C	A	2.50867e-05	0.689	0.0214	0.0018	2.283e-33	--	806477	0.988362
rs12885454_A_C	14	29736838	C	A	0.559377	0.6441	0.018	0.0017	5.44e-26	--	805503	0.997717
rs17522122_G_T	14	33302882	T	G	0.925026	0.4667	0.0167	0.0017	7.933e-24	++	791700	0.991178
rs76420714_C_T	14	35628729	T	C	0.052578	0.9018	0.019	0.0032	3.599e-09	+?	484680	0.988664
rs872281_C_T	14	40834177	C	T	0.0945984	0.8245	0.0152	0.0023	1.561e-11	--	718435	0.984065
rs12889085_A_G	14	42885336	G	A	0.897456	0.4223	0.0132	0.0019	8.284e-12	-?	484680	0.991863
rs1491905_C_T	14	47296286	T	C	0.0115587	0.4725	0.0147	0.0017	3.924e-18	++	718655	1
rs217669_C_T	14	62360075	C	T	0.28726	0.2776	0.0172	0.0021	6.271e-16	-?	484680	1
rs12890931_G_T	14	69753369	G	T	0.623658	0.3676	0.0103	0.0018	4.234e-09	--	718170	0.984984
rs6574100_A_T	14	73323682	A	T	0.544431	0.5887	0.0118	0.0017	1.103e-11	++	718298	0.993101
rs17105272_C_T	14	77529783	T	C	0.133936	0.3189	0.0117	0.0018	1.725e-10	++	717959	0.984647
rs7144011_G_T	14	79940383	T	G	0.0586878	0.2334	0.0263	0.002	2.374e-40	++	806721	0.996051
rs7141307_C_T	14	88375040	C	T	0.358782	0.2603	0.0141	0.002	5.953e-13	--	717310	0.997471
rs1951455_C_T	14	91512339	C	T	0.872589	0.7187	0.0148	0.0019	6.048e-15	--	718607	0.996448
rs942066_A_G	14	94031914	G	A	0.979814	0.627	0.0202	0.002	2.356e-24	-?	484680	0.990093
rs2693686_C_G	14	99672797	G	C	0.133386	0.3904	0.0116	0.0018	5.869e-11	--	718528	0.980008
rs12147845_C_T	14	101144596	T	C	0.750005	0.1115	0.0187	0.0027	4.973e-12	++	716257	0.991698
rs4906263_C_G	14	103249127	G	C	0.707496	0.3438	0.0176	0.0018	8.106e-23	--	718534	0.997605
rs1471212_A_T	15	31857494	A	T	0.856853	0.4732	0.0109	0.0017	1.513e-10	++	718525	0.997403
rs11636611_C_T	15	36391965	T	C	0.024148	0.4981	0.0104	0.0017	8.853e-10	++	718657	0.998105
rs2577947_C_T	15	42037570	C	T	0.256336	0.1757	0.0135	0.0022	7.349e-10	--	718665	0.999187
rs12439798_G_T	15	46584787	T	G	0.367107	0.438	0.0127	0.0017	1.208e-13	++	718639	0.995989
rs12912380_C_T	15	47947291	C	T	0.550838	0.8869	0.0171	0.0027	1.52e-10	--	790356	0.973345
rs6493498_C_T	15	51754451	T	C	0.0789843	0.4465	0.0137	0.0016	4.838e-17	++	805967	0.995099
rs8024806_C_T	15	53473990	T	C	0.358672	0.9368	0.0254	0.0035	6.727e-13	++	717733	0.986416
rs1426652_A_G	15	59056712	A	G	0.578963	0.1672	0.0149	0.0023	1.617e-10	++	718580	0.995853
rs340025_C_T	15	60908307	C	T	0.272256	0.5919	0.0127	0.0016	1.402e-14	--	806687	0.989995
rs12438629_C_G	15	62122539	C	G	0.443357	0.9678	0.0347	0.0052	2.09e-11	++	800032	0.980016
rs11629783_C_G	15	66741387	C	G	0.859416	0.772	0.0143	0.002	1.43e-12	++	718567	0.996131
rs3865018_C_T	15	67892766	C	T	0.802747	0.7345	0.0208	0.0018	1.858e-29	--	806471	0.998189
rs730180_A_G	15	73007893	A	G	0.273138	0.7917	0.0172	0.002	1.802e-18	++	805478	0.997291
rs12914489_A_G	15	74187937	A	G	0.0318534	0.0836	0.0172	0.0027	8.775e-11	++	806429	1
rs11856579_A_G	15	78012688	G	A	0.529171	0.7392	0.0161	0.0019	1.376e-16	--	713913	0.99189
rs8038464_A_T	15	79463036	T	A	0.253282	0.603	0.0127	0.0017	1.558e-13	--	718416	0.996536
rs12914623_C_G	15	80993570	G	C	0.78925	0.7278	0.0159	0.0019	1.999e-16	--	718054	0.993297
rs7498044_A_G	15	92573639	G	A	0.308833	0.7866	0.0163	0.0024	4.894e-12	-?	484680	0.978488
rs11633626_A_C	15	95271378	C	A	0.839884	0.3687	0.0157	0.0018	7.272e-19	--	718669	0.997012
rs58139454_C_G	15	99230162	G	C	0.149066	0.7784	0.0145	0.0023	2.566e-10	-?	484680	0.998645
rs11866815_C_T	16	387867	C	T	0.182784	0.7432	0.0153	0.0019	2.205e-16	--	806553	0.993912
rs2601777_A_G	16	4035068	G	A	0.833321	0.614	0.0143	0.0017	2.838e-17	--	804920	0.979249
rs2058527_G_T	16	6704749	G	T	0.273138	0.7285	0.0115	0.0019	1.795e-09	--	718465	0.995574
rs1990573_A_G	16	9713688	G	A	0.087391	0.6939	0.0129	0.0018	2.11e-13	--	804412	0.989456
rs4985155_A_G	16	15129459	A	G	0.00471372	0.6689	0.0102	0.0017	3.391e-09	++	806518	0.997985
rs12446632_A_G	16	19935389	G	A	0.418319	0.8629	0.0353	0.0024	3.12e-50	--	801438	0.999682
rs2342892_G_T	16	24540806	T	G	0.976016	0.4855	0.0126	0.0017	1.328e-13	++	714485	0.997812
rs7498665_A_G	16	28883241	G	A	0.116787	0.3821	0.0285	0.0017	1.139e-66	--	804216	1
rs4609871_C_T	16	29932064	T	C	0.880514	0.5397	0.0219	0.0017	6.616e-38	++	718614	1
rs7190997_C_T	16	31368178	T	C	0.974976	0.4769	0.0142	0.0016	2.755e-18	++	802289	0.987661
rs6500208_A_G	16	49011249	A	G	0.570677	0.2021	0.0146	0.002	3.211e-13	++	794515	0.992371
rs7193144_C_T	16	53810686	C	T	0.000214389	0.4067	0.0728	0.0017	0	--	806570	0.999227
rs7189122_C_T	16	56471410	C	T	0.396849	0.1669	0.0146	0.0022	4.306e-11	--	718692	1
rs11075489_C_T	16	62803841	C	T	0.763692	0.5261	0.0116	0.0017	1.227e-11	--	718240	0.995686
rs2307022_A_G	16	68381978	A	G	0.416955	0.3278	0.0134	0.0017	7.573e-15	++	806658	0.999505
rs889398_C_T	16	69556715	C	T	0.51007	0.5849	0.0195	0.0016	3.234e-32	--	806620	0.990464
rs811054_C_T	16	72251132	T	C	0.0598249	0.5333	0.0135	0.0016	2.357e-16	++	804912	0.984128
rs12449219_C_G	16	77261943	G	C	0.137832	0.144	0.0164	0.0026	1.438e-10	--	717999	0.990394
rs2012502_A_C	16	81728081	A	C	0.0291505	0.3826	0.0119	0.0017	1.901e-12	++	804422	0.984494
rs7206608_C_G	16	82872628	G	C	0.470525	0.3249	0.013	0.0018	1.202e-12	--	717196	0.996158
rs3923783_A_C	17	1843189	C	A	0.801127	0.8216	0.0222	0.0022	4.121e-23	--	714524	0.998507
rs1000940_A_G	17	5283252	G	A	0.862511	0.2832	0.0152	0.0018	7.799e-18	--	806516	0.997741
rs1075901_C_T	17	15943910	C	T	0.123489	0.5484	0.0118	0.0016	4.431e-13	--	806810	0.99862
rs1320251_C_T	17	21264396	C	T	0.673836	0.5434	0.0177	0.0017	5.511e-25	--	714431	0.990754
rs4795195_A_G	17	26318587	A	G	0.574595	0.2872	0.0113	0.0019	3.33e-09	++	716736	0.991577
rs1038088_G_T	17	28074563	G	T	0.897866	0.5121	0.0115	0.0016	1.369e-12	--	805864	1
rs3930349_A_C	17	31475545	C	A	0.765207	0.7911	0.014	0.002	7.683e-12	--	718661	0.993721
rs1106908_A_G	17	34942595	G	A	0.563528	0.5546	0.0161	0.0016	7.603e-23	--	806781	0.999426
rs7219230_C_T	17	39286180	T	C	0.00127019	0.3394	0.0113	0.0018	4.87e-10	++	718657	0.998851
rs2670854_A_G	17	41085683	A	G	0.437079	0.7227	0.0111	0.0019	1.966e-09	++	804311	1
rs11655587_C_T	17	47140794	C	T	0.819862	0.6428	0.021	0.002	6.874e-26	-?	484680	0.991833
rs7211966_C_T	17	54374611	C	T	9.01338e-05	0.9727	0.0277	0.006	4.144e-06	--	705068	0.994606
rs11649864_A_G	17	56093061	A	G	0.0458995	0.0859	0.0192	0.003	2.524e-10	++	690306	0.997534
rs8075273_A_C	17	61728881	C	A	0.248285	0.7122	0.0137	0.0018	4.665e-14	--	806500	0.998729
rs12449442_A_G	17	65947640	A	G	0.588315	0.2198	0.0149	0.002	1.684e-13	++	800459	0.995252
rs2619976_C_T	17	71754545	T	C	0.00122639	0.4011	0.0105	0.0018	1.988e-09	++	716455	0.991513
rs3744017_A_G	17	73871467	A	G	0.44227	0.1931	0.0139	0.0022	2.426e-10	++	718595	0.998267
rs8081039_C_T	17	75995829	T	C	0.751998	0.0605	0.023	0.0037	6.018e-10	++	705384	0.986702
rs12939549_A_G	17	78611724	A	G	0.404098	0.5572	0.018	0.0016	3.681e-28	++	806064	0.997733
rs4239020_C_T	17	80176641	T	C	0.497876	0.6848	0.0108	0.0017	6.318e-10	++	787361	1
rs7238896_A_G	18	1840658	G	A	0.432112	0.1416	0.0218	0.0028	2.485e-15	-?	484680	0.981662
rs891387_C_T	18	21103909	T	C	0.470586	0.4951	0.0208	0.0017	9.256e-35	++	718548	0.999065
rs16940823_A_C	18	22137319	C	A	0.162463	0.8295	0.0157	0.0022	2.093e-12	--	718425	0.98121
rs1941697_A_G	18	31251276	A	G	0.833321	0.4466	0.0122	0.0017	8.355e-13	++	718538	1
rs1356506_C_T	18	40708038	T	C	0.0404345	0.6287	0.0137	0.0018	8.394e-15	++	718632	0.99479
rs11874040_A_G	18	42595996	A	G	0.437079	0.7144	0.0126	0.0019	1.542e-11	++	706942	0.994906
rs9965170_A_G	18	44788274	G	A	0.809936	0.5654	0.0105	0.0017	1.016e-09	--	718473	0.999768
rs7239114_A_G	18	45921214	A	G	0.00922646	0.5414	0.012	0.0017	6.244e-13	++	794467	0.983676
rs8092503_A_G	18	52479487	G	A	0.438266	0.2307	0.0162	0.0019	3.763e-17	--	798682	0.982595
rs6567160_C_T	18	57829135	C	T	0.363473	0.2482	0.0552	0.0019	7.82e-184	--	806638	0.997773
rs12454712_C_T	18	60845884	C	T	0.0782974	0.3755	0.0136	0.0018	1.047e-14	--	728218	1
rs10871589_A_G	18	63285783	G	A	0.316181	0.3225	0.0164	0.002	1.031e-15	-?	484680	0.99307
rs594821_C_T	18	76745589	C	T	0.322286	0.9088	0.0191	0.003	3.219e-10	--	718592	1
rs3746038_C_T	19	1852494	C	T	0.557383	0.7838	0.0173	0.0021	2.804e-16	--	714837	0.983084
rs56356382_C_T	19	4064057	T	C	0.250077	0.8054	0.0217	0.0024	3.207e-19	+?	484680	0.993923
rs2072597_A_G	19	12996740	G	A	1	0.3054	0.0125	0.0021	1.524e-09	-?	484680	1
rs11668500_C_G	19	18836674	C	G	0.135039	0.5076	0.0191	0.0019	1.912e-23	+?	484680	0.987202
rs12462975_A_G	19	30272202	A	G	0.437079	0.3243	0.0193	0.0018	1.474e-25	++	717340	0.988016
rs29938_C_T	19	34311481	C	T	0.588408	0.6575	0.0158	0.0017	3.81e-20	--	803927	0.995608
rs11672660_C_T	19	46180184	C	T	0.307544	0.8129	0.0338	0.0021	6.831e-60	--	781854	0.99966
rs12151152_A_G	19	47563532	G	A	0.206595	0.5913	0.021	0.002	6.507e-27	-?	484680	0.980329
rs4802570_C_G	19	49646476	C	G	0.624326	0.3968	0.0116	0.002	3.217e-09	+?	484680	0.996329
rs148108087_A_G	19	51781455	G	A	0.982292	0.9478	0.0302	0.0045	2.34e-11	-?	484680	0.905705
rs1884389_C_T	20	1410582	C	T	0.0190293	0.5614	0.0108	0.0017	3.724e-10	--	718491	0.990338
rs615568_G_T	20	3008775	G	T	0.470586	0.48	0.0101	0.0017	3.845e-09	--	718134	0.993004
rs1884897_A_G	20	6612832	G	A	0.242995	0.6253	0.0184	0.0017	2.701e-28	--	806711	0.992545
rs16996644_C_G	20	15813475	G	C	0.630755	0.1304	0.0181	0.0026	1.6e-12	--	718574	0.992706
rs947088_G_T	20	17171373	T	G	0.0150038	0.7351	0.0126	0.0019	3.508e-11	++	718449	0.991826
rs1409818_C_T	20	21381121	T	C	0.0170593	0.1074	0.0195	0.0028	2.589e-12	++	718603	0.991149
rs8122855_A_G	20	25192049	A	G	0.817389	0.3377	0.0137	0.0018	4.108e-14	++	717822	0.999506
rs1987960_C_T	20	30649834	C	T	0.552426	0.9544	0.0293	0.0047	4.56e-10	-?	484680	0.946631
rs6142067_C_T	20	32556572	T	C	0.588408	0.6021	0.0126	0.0017	3.55e-13	++	718690	0.995335
rs16989232_A_G	20	39291784	A	G	0.26869	0.3864	0.0115	0.0017	6.192e-12	++	805861	0.973828
rs6130360_A_G	20	42010996	A	G	0.451016	0.8492	0.0162	0.0024	7.489e-12	++	718089	0.997625
rs2425857_A_G	20	44914134	A	G	0.928136	0.4349	0.0116	0.0017	1.665e-11	++	718070	0.997292
rs6019483_A_T	20	47495656	T	A	0.563874	0.8257	0.0175	0.0023	3.682e-14	--	717290	0.987558
rs17806224_A_G	20	51065854	G	A	0.108951	0.8192	0.026	0.0022	7.908e-32	--	718699	0.996429
rs6023633_A_G	20	53453850	G	A	0.920701	0.2233	0.013	0.0021	2.32e-10	--	717208	0.965453
rs6512302_C_G	20	62691550	C	G	0.314785	0.7391	0.0134	0.002	1.522e-11	++	718338	0.988665
rs2832283_A_G	21	30690558	A	G	0.148926	0.2254	0.0115	0.002	4.718e-09	++	806772	0.991883
rs17193211_C_T	21	38885506	C	T	0.565767	0.9305	0.0209	0.0035	1.744e-09	--	714254	0.96796
rs8134638_C_T	21	40644170	C	T	0.494501	0.3727	0.0133	0.002	1.574e-11	-?	484680	0.998467
rs4818226_A_G	21	42633065	G	A	0.845954	0.6918	0.0123	0.0018	1.917e-11	--	718578	0.992466
rs427943_A_C	21	46570896	C	A	0.952054	0.5712	0.0177	0.0017	3.603e-25	--	742360	0.991994
rs140733155_A_G	21	48048773	G	A	0.635663	0.0111	0.0559	0.0094	2.968e-09	-?	484680	0.944831
rs12628891_C_T	22	38317137	C	T	0.470525	0.6814	0.0115	0.0019	5.852e-10	--	718155	0.990813
rs12628051_C_T	22	40654276	T	C	0.340852	0.6407	0.0161	0.0018	2.9e-19	++	715009	1
rs713763_A_G	22	48871019	A	G	0.606201	0.4168	0.0136	0.002	3.524e-12	+?	484680	0.983177

## Sheet: bmi.men
SNP	Chr	Pos	EA	NEA	psexdiff	frqA1.males	beta.males	se.males	pval.males	dir.males	nmeta.males	info.males
rs79113395_A_G	1	1590521	G	A	0.598418	0.7349	0.0187	0.0033	8.84e-09	-?	221863	0.988786
rs7537581_A_C	1	2725475	A	C	0.630505	0.5302	0.015	0.0025	3.356e-09	++	326104	0.979632
rs6577584_G_T	1	6715390	G	T	0.583418	0.3408	0.013	0.0026	7.061e-07	--	326445	0.998663
rs1891215_C_T	1	7727854	C	T	0.880514	0.4611	0.0107	0.0025	2.027e-05	--	326467	0.989138
rs1884429_C_T	1	11112836	T	C	0.263927	0.2344	0.0158	0.0027	8.049e-09	++	374468	0.992288
rs3766160_A_G	1	15808872	G	A	0.345341	0.7779	0.0094	0.0027	0.000456	--	374725	1
rs761423_C_T	1	17301672	T	C	0.652023	0.5382	0.0119	0.0025	1.923e-06	++	326445	1
rs61740466_A_G	1	19934900	G	A	0.929253	0.7645	0.0137	0.0034	4.901e-05	-?	221863	0.997594
rs561136_C_T	1	23345051	C	T	0.630533	0.1301	0.0201	0.0036	1.762e-08	--	326442	0.995559
rs945211_C_G	1	32191798	C	G	0.707496	0.6298	0.0124	0.0026	1.703e-06	++	320300	1
rs12022461_A_G	1	33232525	G	A	0.87265	0.8325	0.0173	0.0033	1.701e-07	--	326475	0.999388
rs11577094_C_T	1	38026600	T	C	0.296758	0.079	0.0219	0.0043	3.343e-07	++	369033	0.999644
rs112566467_C_T	1	39562627	T	C	0.432772	0.207	0.0167	0.0036	2.731e-06	+?	221863	0.986296
rs7523668_A_G	1	42408159	G	A	0.833321	0.578	0.0104	0.0025	3.514e-05	--	326474	0.995435
rs1707322_A_G	1	46505147	G	A	0.555578	0.6812	0.0149	0.0025	4.448e-09	--	374725	0.999466
rs2070929_C_G	1	47683607	C	G	0.643725	0.2861	0.0127	0.0028	4.137e-06	++	326370	0.993579
rs12121950_G_T	1	49710264	T	G	0.867741	0.3363	0.0183	0.0027	9.377e-12	++	326400	0.955743
rs630602_C_G	1	54728864	C	G	0.193998	0.6064	0.0103	0.0026	7.192e-05	++	325609	0.988556
rs17425707_C_T	1	57874879	C	T	0.188377	0.0996	0.0129	0.0041	0.001798	--	324964	1
rs12140153_G_T	1	62579891	G	T	0.36125	0.9083	0.0388	0.0051	2.024e-14	-?	221863	0.947242
rs6690398_A_G	1	66447394	A	G	0.15766	0.5487	0.0154	0.0025	7.407e-10	++	326435	0.991022
rs3101336_C_T	1	72751185	C	T	0.0052423	0.6196	0.0315	0.0024	2.534e-39	--	372520	1
rs1514177_C_G	1	74991402	C	G	0.272256	0.4241	0.0167	0.0024	1.387e-12	++	374322	0.999276
rs12049202_C_T	1	77967523	T	C	0.66497	0.1858	0.0226	0.0031	5.515e-13	++	326335	0.996576
rs6696828_C_G	1	80812020	C	G	0.487763	0.2963	0.0107	0.0027	7.226e-05	++	326465	0.997849
rs284227_C_T	1	82379446	C	T	0.977858	0.2801	0.0153	0.0027	1.648e-08	--	374723	0.99458
rs6604015_C_T	1	93219907	C	T	0.538062	0.0912	0.0159	0.0039	4.263e-05	--	374703	0.99909
rs2968487_C_T	1	96887370	T	C	0.781359	0.2773	0.0183	0.0027	6.371e-12	++	350406	0.998986
rs12072739_A_G	1	98315893	G	A	0.0834	0.2245	0.0127	0.0034	0.0002171	-?	221863	1
rs1730859_A_G	1	107617707	G	A	0.763692	0.3529	0.0124	0.0025	5.993e-07	--	374708	0.988579
rs17024393_C_T	1	110154688	C	T	0.296941	0.032	0.0711	0.0071	1.701e-23	--	363857	0.987842
rs1546924_C_T	1	112273485	T	C	0.925026	0.5058	0.0141	0.0024	2.319e-09	++	369298	0.993581
rs10923724_C_T	1	119546842	C	T	0.346684	0.4452	0.0145	0.0024	7.457e-10	--	374725	0.992599
rs3738476_A_C	1	151006539	C	A	0.721968	0.123	0.0213	0.0038	1.848e-08	--	326224	1
rs61813324_C_T	1	156049877	T	C	0.698738	0.1317	0.0276	0.0043	1.288e-10	+?	221863	0.966354
rs34720381_C_T	1	171455322	T	C	0.434419	0.0887	0.0263	0.005	1.867e-07	+?	221863	0.993262
rs61828641_A_G	1	174321997	A	G	0.805736	0.1094	0.0223	0.0046	1.139e-06	+?	221863	0.996355
rs543874_A_G	1	177889480	G	A	2.58507e-08	0.2251	0.036	0.0029	3.7e-35	--	374681	1
rs10797987_C_T	1	184651822	C	T	0.0315542	0.4885	0.0074	0.0029	0.009436	-?	221863	0.99535
rs10920678_A_G	1	190239907	A	G	0.346684	0.4222	0.0133	0.0024	1.895e-08	++	374163	0.996095
rs2400414_C_T	1	194965200	C	T	0.525436	0.6569	0.0114	0.0026	1.054e-05	--	326480	0.996849
rs1009188_C_T	1	197257090	T	C	0.538717	0.7098	0.0141	0.0028	3.916e-07	++	326441	0.995335
rs2820295_A_G	1	201800868	A	G	0.174919	0.3245	0.0261	0.0026	3.031e-23	++	326399	0.994889
rs13303252_C_T	1	203485142	T	C	0.569305	0.1814	0.0144	0.0037	0.0001217	+?	221863	0.974647
rs6661316_C_T	1	210095527	T	C	0.730058	0.5913	0.0111	0.0024	2.552e-06	++	374643	0.999019
rs946824_C_T	1	243684019	T	C	0.654781	0.1368	0.0206	0.0037	2.343e-08	++	326081	0.993448
rs13021737_A_G	2	632348	G	A	0.79128	0.8452	0.0588	0.0031	8.443e-80	--	374187	0.999856
rs10929925_A_C	2	6155557	C	A	0.470624	0.5934	0.0153	0.0024	9.719e-11	--	372338	0.995122
rs7607490_A_G	2	12851120	A	G	0.254865	0.1098	0.0128	0.004	0.001261	++	326440	0.995388
rs10203386_A_T	2	25136866	A	T	0.0666723	0.45	0.0281	0.0025	2.455e-29	++	326380	0.99609
rs12470698_A_G	2	27063261	A	G	0.904282	0.5674	0.0106	0.0025	2.689e-05	++	326272	0.99792
rs4372836_C_T	2	28973883	T	C	0.250402	0.3289	0.0113	0.0025	8.523e-06	++	374678	0.99833
rs1561554_C_G	2	35409697	G	C	0.836849	0.3924	0.0128	0.0026	5.391e-07	--	326462	0.985557
rs3770799_A_G	2	36788616	G	A	0.418994	0.3626	0.0099	0.0026	0.0001179	--	326275	0.997273
rs985060_A_G	2	40284930	G	A	0.851583	0.7275	0.0131	0.0028	3.148e-06	--	326347	0.991393
rs2063177_A_G	2	41712849	A	G	0.772863	0.3545	0.0126	0.0026	1.19e-06	++	326087	0.993159
rs786420_C_T	2	44719893	T	C	0.380836	0.7727	0.0121	0.0029	3.892e-05	++	324774	0.991125
rs35809007_A_G	2	47019521	G	A	0.403728	0.6367	0.0151	0.003	4.208e-07	-?	221863	0.987561
rs7561278_C_T	2	48954905	T	C	0.902712	0.7636	0.0175	0.0031	1.061e-08	++	325693	0.974519
rs930295_A_C	2	50233352	A	C	0.505487	0.1543	0.0181	0.0034	8.147e-08	++	325620	0.998216
rs7601895_C_G	2	55281901	C	G	0.523239	0.6894	0.0138	0.0027	3.316e-07	++	326270	0.987396
rs13432055_C_T	2	56603985	C	T	0.470554	0.2883	0.0107	0.0026	3.797e-05	--	374180	0.982301
rs4671328_G_T	2	58935282	T	G	0.952054	0.4507	0.0213	0.0025	3.121e-17	++	326330	0.980863
rs1011407_A_G	2	60665768	A	G	0.672057	0.8887	0.0149	0.0039	0.0001225	++	326418	0.997095
rs13417156_C_T	2	62848319	C	T	0.00751676	0.4215	0.0084	0.0024	0.0006154	--	353309	0.997128
rs2861685_C_T	2	67837553	T	C	0.67484	0.5868	0.0164	0.0029	1.408e-08	+?	221863	0.997983
rs4581940_C_T	2	69655790	T	C	0.00815481	0.5858	0.0155	0.0025	8.363e-10	++	326435	0.997828
rs934515_A_G	2	79482643	A	G	0.464657	0.1176	0.0164	0.0039	2.133e-05	++	326463	0.978234
rs11126822_A_G	2	81792736	A	G	0.345341	0.315	0.0135	0.0027	4.022e-07	++	326469	0.996963
rs12714199_C_T	2	86812549	C	T	0.953083	0.3859	0.0148	0.0026	6.917e-09	--	326466	1
rs13002946_A_T	2	100801959	T	A	0.00300862	0.736	0.011	0.0028	0.0001118	--	326402	0.987701
rs264962_C_G	2	104308545	C	G	0.206708	0.5426	0.0096	0.0025	0.0001021	++	326472	0.998264
rs10197031_C_T	2	105454590	C	T	0.739091	0.2708	0.0168	0.0027	7.694e-10	--	326358	0.997835
rs13405033_C_T	2	113994595	T	C	0.00010453	0.1521	0.0263	0.004	4.372e-11	+?	221863	0.990864
rs13033310_A_G	2	133523605	A	G	0.614418	0.2521	0.0134	0.0033	5.295e-05	+?	221863	0.984294
rs13396415_A_C	2	142831758	C	A	0.614418	0.1588	0.017	0.0033	3.025e-07	--	326392	0.998441
rs6710871_A_G	2	143960593	A	G	0.389019	0.1413	0.0178	0.0035	2.805e-07	++	346146	0.999519
rs7560871_A_G	2	145616899	A	G	0.35702	0.0721	0.0251	0.0049	3.013e-07	++	326419	0.994949
rs1451077_A_G	2	147901207	G	A	0.495421	0.4211	0.0177	0.0029	9.536e-10	-?	221863	0.995078
rs10198345_C_T	2	157109395	C	T	0.795043	0.3443	0.0104	0.0026	7.27e-05	--	326331	0.996635
rs12692596_C_T	2	161265910	T	C	0.0910563	0.3601	0.0091	0.0024	0.0001615	++	374696	0.995441
rs1460676_C_T	2	164567689	C	T	0.170196	0.1779	0.0121	0.0032	0.0001385	--	374713	0.996267
rs61051952_A_G	2	166148324	A	G	1	0.7551	0.0156	0.0033	2.609e-06	+?	221863	0.999743
rs10930502_A_G	2	172890588	A	G	0.679903	0.693	0.013	0.0025	3.144e-07	++	374501	0.995525
rs2044469_A_G	2	174961488	G	A	0.839884	0.3366	0.0136	0.0026	2.215e-07	--	326423	0.985863
rs7588437_A_G	2	181575281	G	A	0.479774	0.6319	0.0153	0.0024	3.272e-10	--	374536	0.991305
rs7575118_C_T	2	182653725	T	C	0.0475674	0.1562	0.0193	0.0035	3.421e-08	++	318776	1
rs7570446_A_C	2	193801010	A	C	0.713563	0.542	0.0099	0.0029	0.0005695	+?	221863	0.997699
rs6733834_C_G	2	198518709	C	G	0.66497	0.8086	0.014	0.0031	7.25e-06	++	326471	0.999084
rs10497870_A_G	2	203970283	A	G	0.414747	0.6098	0.014	0.0024	4.993e-09	++	374700	0.995036
rs1470545_C_T	2	205365851	T	C	0.765786	0.0362	0.0364	0.0064	1.013e-08	++	321000	0.984114
rs972540_A_G	2	207244783	G	A	0.294783	0.2784	0.0152	0.0026	7.126e-09	--	374726	0.99856
rs11692326_C_T	2	208263279	T	C	0.768748	0.2322	0.0145	0.0028	2.057e-07	++	372527	0.999957
rs715_C_T	2	211543055	C	T	0.0823257	0.3049	0.0123	0.0028	1.437e-05	--	296109	0.989401
rs7599312_A_G	2	213413231	G	A	0.0947936	0.7251	0.0218	0.0026	1.513e-16	--	374682	0.978529
rs7589023_C_T	2	220138586	T	C	0.684724	0.838	0.0185	0.0033	3.3e-08	++	325869	0.990984
rs4973618_A_G	2	229002620	G	A	0.817389	0.3369	0.0149	0.0026	1.605e-08	--	321123	0.999799
rs6720868_C_T	2	230663576	T	C	0.203341	0.3062	0.0124	0.0027	2.979e-06	++	326387	0.996885
rs10179086_C_T	2	232744209	C	T	0.00915645	0.2062	0.0059	0.003	0.04834	--	326329	0.990459
rs987071_C_T	2	236786086	C	T	0.822767	0.2366	0.013	0.003	1.467e-05	--	325765	0.990908
rs1554194_C_G	3	8138041	C	G	0.652023	0.5041	0.0113	0.0025	7.762e-06	++	325078	0.99493
rs59302296_A_T	3	9507314	A	T	0.572329	0.0992	0.0248	0.0048	2.273e-07	+?	221863	0.998958
rs10510419_G_T	3	12426936	G	T	0.892342	0.8527	0.0171	0.0033	2.228e-07	--	372117	1
rs2455793_A_G	3	15743844	A	G	0.158079	0.4187	0.007	0.0024	0.003011	++	373169	0.999364
rs4857968_A_G	3	20714580	G	A	0.571178	0.7015	0.0121	0.0026	4.72e-06	--	374345	0.991722
rs6804842_A_G	3	25106437	G	A	0.017127	0.5705	0.0182	0.0024	1.294e-14	--	374409	0.991473
rs13062093_G_T	3	35667057	G	T	0.470554	0.3682	0.0112	0.0026	1.282e-05	--	326479	0.998989
rs9816029_C_G	3	41311362	C	G	0.953967	0.3449	0.0113	0.0026	1.516e-05	++	326268	0.998311
rs9839267_G_T	3	42332624	T	G	0.476491	0.893	0.0207	0.0039	1.177e-07	++	325943	0.990623
rs113706999_A_T	3	44159156	A	T	0.0728067	0.0224	0.0313	0.0101	0.002006	+?	221863	0.909391
rs55676934_A_G	3	45222958	G	A	0.601226	0.3284	0.0157	0.003	2.775e-07	-?	221863	0.994381
rs9862795_A_T	3	49915506	T	A	1	0.5253	0.027	0.0029	3.477e-21	-?	221863	0.998262
rs3774573_C_T	3	53799960	T	C	0.225729	0.7429	0.0122	0.0029	3.314e-05	++	326411	0.990217
rs12488237_C_T	3	56114861	C	T	0.0193917	0.0617	0.0322	0.0052	5.915e-10	--	372341	1
rs1916801_A_T	3	61187046	A	T	0.826201	0.6209	0.0177	0.0024	1.376e-13	++	365082	0.996877
rs1452075_C_T	3	62481063	T	C	0.0893283	0.7302	0.0099	0.0026	0.00019	++	369308	1
rs11915371_A_C	3	70539559	C	A	0.00716246	0.1959	0.0218	0.0031	1.063e-12	--	326284	0.996183
rs1523768_A_G	3	77667044	G	A	0.882851	0.3304	0.0121	0.0025	1.241e-06	--	374673	0.996867
rs6781254_C_T	3	80649139	T	C	0.340852	0.3062	0.0084	0.0026	0.001203	++	366695	0.995958
rs3849570_A_C	3	81792112	A	C	0.253282	0.3544	0.0149	0.0025	2.559e-09	++	355399	0.999727
rs9818122_C_T	3	85861064	C	T	0.737567	0.2069	0.0237	0.0029	1.858e-16	--	374640	0.996804
rs56398417_C_T	3	88024986	C	T	0.000965556	0.6963	0.022	0.0031	1.344e-12	-?	221863	0.996632
rs1580099_A_C	3	94003603	C	A	1	0.4208	0.0182	0.0024	7.818e-14	--	346077	0.996159
rs1436344_C_G	3	104606144	C	G	0.489275	0.5688	0.0156	0.0025	5.443e-10	++	326459	0.997362
rs4273371_C_T	3	108119071	C	T	0.0889921	0.4952	0.014	0.0023	1.958e-09	--	374570	1
rs17681451_A_G	3	114399296	G	A	0.431295	0.9241	0.0242	0.0046	1.413e-07	--	326472	0.999114
rs6804181_A_T	3	116937546	A	T	0.0834	0.8195	0.0185	0.0034	3.865e-08	++	326112	0.990704
rs779206_A_G	3	118023515	G	A	0.512151	0.281	0.0105	0.0029	0.000235	--	326358	0.988175
rs16834431_C_T	3	123285856	T	C	0.769242	0.2057	0.0148	0.0031	1.369e-06	++	326402	0.994833
rs76594121_G_T	3	128189391	T	G	0.378543	0.9548	0.0341	0.0071	1.575e-06	+?	221863	0.941255
rs7631156_A_G	3	131751628	A	G	0.0554819	0.3076	0.0252	0.0027	4.146e-21	++	326477	0.999306
rs7621025_C_T	3	136272246	C	T	0.505337	0.7387	0.0176	0.0027	7.475e-11	--	374683	0.999217
rs1199334_A_G	3	138091140	A	G	0.900969	0.1902	0.0149	0.003	5.888e-07	++	374708	0.997529
rs16851483_G_T	3	141275436	T	G	0.904282	0.0724	0.0355	0.005	1.591e-12	++	326476	0.998438
rs355777_C_G	3	154034950	C	G	0.416955	0.3968	0.017	0.0025	1.808e-11	++	326305	0.996732
rs6809307_C_T	3	156862041	T	C	0.895698	0.2595	0.0134	0.0029	3.171e-06	++	326476	0.99687
rs2682406_A_T	3	158026489	T	A	0.306705	0.5907	0.0148	0.0025	5.988e-09	--	325250	0.999506
rs507856_C_T	3	161453946	T	C	0.508357	0.5656	0.01	0.0025	6.215e-05	++	322416	0.996673
rs6804915_A_C	3	170627909	A	C	0.142604	0.292	0.0211	0.0032	2.206e-11	+?	221863	0.994677
rs39654_A_G	3	173095123	G	A	0.32115	0.5494	0.0143	0.0025	1.47e-08	--	325718	0.993302
rs6443750_C_T	3	181329682	C	T	0.847373	0.7969	0.0159	0.0031	2.559e-07	--	365749	1
rs3752904_C_T	3	183996068	C	T	0.630274	0.4851	0.0125	0.0023	9.191e-08	--	374714	0.999644
rs9816226_A_T	3	185834499	T	A	0.419806	0.8262	0.0341	0.0031	5.051e-29	--	368829	0.989581
rs7616009_A_G	3	194881756	G	A	0.914254	0.8392	0.0157	0.0035	7.796e-06	--	326416	0.976917
rs34801745_C_G	3	196115497	C	G	0.447808	0.3571	0.0149	0.003	5.618e-07	+?	221863	0.998492
rs2051559_C_T	4	3298800	C	T	0.476871	0.143	0.0197	0.0037	1.074e-07	--	326318	0.991953
rs6818414_C_T	4	16600664	C	T	0.673836	0.4827	0.0085	0.0025	0.0006598	--	326377	0.988886
rs1477890_A_G	4	18511738	G	A	0.265987	0.5158	0.0113	0.0025	6.586e-06	--	321054	0.997236
rs73249175_G_T	4	20219595	G	T	0.273261	0.1237	0.019	0.0043	1.278e-05	-?	221863	0.998856
rs34811474_A_G	4	25408838	G	A	0.386685	0.7771	0.0278	0.0034	6.475e-16	-?	221863	1
rs73213501_A_C	4	28514830	A	C	0.220336	0.8263	0.0156	0.0038	3.871e-05	+?	221863	0.995728
rs4270551_A_C	4	30703243	A	C	0.458678	0.1309	0.0159	0.0038	2.387e-05	++	325091	0.98983
rs1000096_C_T	4	38692835	C	T	0.133386	0.6228	0.0171	0.0026	3.783e-11	--	320476	0.977675
rs10938397_A_G	4	45182527	G	A	0.286192	0.4317	0.0349	0.0024	2.621e-49	--	374142	1
rs6832762_A_G	4	53287576	G	A	0.833321	0.4899	0.0107	0.0025	2.028e-05	--	325429	0.997512
rs2192158_A_G	4	55505360	A	G	0.54766	0.4493	0.0126	0.0025	4.956e-07	++	326384	0.997295
rs1119950_A_G	4	60228517	G	A	0.0409949	0.4642	0.0064	0.0027	0.01874	--	287686	0.998433
rs1346841_A_G	4	65651730	G	A	0.588408	0.5885	0.0137	0.0025	7.073e-08	--	326280	0.989028
rs10002111_A_G	4	67815504	A	G	0.00359301	0.2242	0.0052	0.003	0.08546	++	326464	0.993308
rs17001561_A_G	4	77096118	A	G	0.856795	0.1559	0.0154	0.0033	2.339e-06	++	374725	0.995943
rs35851183_A_G	4	80717182	G	A	0.403728	0.3568	0.0142	0.003	2.054e-06	-?	221863	0.991377
rs1481012_A_G	4	89039082	A	G	0.649346	0.8896	0.0177	0.0038	2.858e-06	++	374546	0.994279
rs2870710_C_G	4	94411606	C	G	0.687675	0.8051	0.0153	0.0032	1.514e-06	++	321120	0.993995
rs2241743_A_G	4	96091524	G	A	0.158079	0.4297	0.0078	0.0024	0.00106	--	374263	1
rs13107325_C_T	4	103188709	T	C	0.495162	0.0852	0.0495	0.0047	3.218e-26	++	374588	1
rs326845_A_G	4	112747919	G	A	0.506785	0.6204	0.0132	0.0026	3.212e-07	--	326330	0.995603
rs12509234_C_T	4	120319434	C	T	0.266916	0.2754	0.0141	0.0027	2.216e-07	--	326453	0.999547
rs2391540_A_T	4	130726833	T	A	0.370917	0.3261	0.0159	0.0026	1.908e-09	--	326355	0.993475
rs1451109_A_G	4	137071335	G	A	0.118295	0.3162	0.0186	0.0025	2.469e-13	--	372918	0.997238
rs57800857_A_C	4	140863365	A	C	0.0684885	0.6357	0.0114	0.003	0.0001483	+?	221863	0.986979
rs17019336_A_T	4	145333609	T	A	0.0111106	0.7724	0.0183	0.0028	3.476e-11	--	374079	0.997309
rs3914628_C_T	4	147438019	T	C	0.557553	0.8604	0.0147	0.0033	7.871e-06	++	374725	0.984491
rs17276464_C_T	4	153028860	T	C	0.0144168	0.4131	0.0144	0.0024	1.358e-09	++	374382	0.989607
rs13110266_A_G	4	162129844	G	A	0.177393	0.5985	0.0099	0.0024	3.376e-05	--	374711	0.992308
rs148636479_A_T	4	164359678	A	T	0.146798	0.9721	0.03	0.0093	0.001305	+?	221863	0.871654
rs1522569_G_T	4	171632637	T	G	0.401909	0.8183	0.0115	0.0032	0.0004125	++	326394	0.994005
rs1437842_A_G	4	173597016	G	A	0.588408	0.5107	0.0111	0.0025	1.087e-05	--	320647	0.991595
rs6850421_A_G	4	180187034	A	G	0.0835413	0.4564	0.0076	0.0029	0.008324	+?	221863	0.997433
rs698147_A_G	5	3513485	A	G	0.452298	0.4463	0.0133	0.0025	1.266e-07	++	325544	0.994274
rs6890310_A_G	5	27193573	G	A	0.029521	0.7056	0.0074	0.0028	0.008342	--	326436	0.992123
rs6451675_C_G	5	43110855	G	C	0.487763	0.6724	0.0123	0.0027	4.5e-06	--	326166	0.989821
rs12189178_C_T	5	50914726	T	C	0.726614	0.0349	0.0359	0.0066	6.468e-08	++	374564	0.995327
rs7714712_A_C	5	60732552	C	A	0.644217	0.6307	0.0099	0.0026	0.0001205	--	326425	0.999035
rs4700608_C_T	5	63026280	C	T	0.588408	0.4749	0.0138	0.0025	2.67e-08	--	326478	0.999546
rs12522567_G_T	5	64087023	T	G	0.102861	0.4956	0.0082	0.0024	0.000532	++	374185	0.9878
rs249612_C_T	5	66200783	T	C	0.381591	0.715	0.0135	0.0032	2.366e-05	+?	221863	0.990225
rs2112347_G_T	5	75015242	T	G	0.0314982	0.6296	0.0239	0.0024	8.062e-23	++	374694	1
rs10942267_A_G	5	80841914	A	G	0.29157	0.6953	0.0124	0.0027	3.84e-06	++	326453	0.993311
rs1501673_A_G	5	87963600	A	G	0.0432509	0.1355	0.034	0.0036	1.204e-20	++	326456	0.99626
rs4242244_G_T	5	92546237	T	G	0.588408	0.5797	0.0091	0.0025	0.0003171	++	326393	0.995331
rs159032_C_T	5	94206202	T	C	0.10537	0.2312	0.0085	0.003	0.003937	++	322378	0.997902
rs7713317_A_G	5	95716722	G	A	0.402575	0.2788	0.0182	0.0026	2.73e-12	--	371979	0.994974
rs325220_A_G	5	98304564	G	A	0.119089	0.7046	0.0141	0.0026	8.568e-08	--	373879	0.99599
rs4703019_A_G	5	102053558	A	G	0.593856	0.3886	0.0109	0.0024	5.391e-06	++	374512	0.998066
rs2447832_C_T	5	103933473	T	C	0.32115	0.4439	0.0094	0.0025	0.0001752	++	326462	0.997119
rs11739877_C_T	5	105876806	T	C	0.885251	0.6237	0.0123	0.0026	2.036e-06	++	326445	1
rs288230_C_T	5	107422067	T	C	0.224883	0.8409	0.0209	0.0033	2.616e-10	++	326479	0.993947
rs459552_A_T	5	112176756	T	A	0.239574	0.2257	0.0111	0.0028	9.951e-05	--	367972	1
rs4895231_C_G	5	119388659	C	G	0.185903	0.4702	0.0099	0.0025	8.639e-05	++	325164	0.990682
rs1582931_A_G	5	122657199	G	A	0.740872	0.5264	0.0135	0.0025	8.835e-08	--	326114	0.979289
rs6864049_A_G	5	124330522	G	A	0.801857	0.5051	0.0129	0.0024	5.639e-08	--	374631	0.978247
rs1363695_C_T	5	130378027	C	T	0.612822	0.7623	0.0113	0.003	0.0001692	--	326469	0.981511
rs329124_A_G	5	133865452	A	G	0.763692	0.592	0.0129	0.0025	3.109e-07	++	326465	0.995677
rs13174863_A_G	5	139080745	G	A	0.000209946	0.1464	0.0103	0.0034	0.002163	--	368638	0.978433
rs13155259_A_G	5	144623437	G	A	0.525436	0.33	0.0097	0.0026	0.000254	--	326216	0.98603
rs114285050_A_G	5	145895394	G	A	0.385569	0.9921	0.0516	0.0162	0.001499	-?	221863	1
rs41290587_C_T	5	151045923	T	C	0.562164	0.0067	0.0707	0.0176	6.054e-05	+?	221863	1
rs10044136_C_G	5	153546808	G	C	0.740872	0.4359	0.017	0.0025	1.348e-11	--	326478	0.998418
rs7734385_A_G	5	158460212	G	A	0.683432	0.5504	0.0089	0.0024	0.0001591	--	374165	0.996461
rs2861089_A_T	5	164557954	A	T	0.795043	0.3819	0.0103	0.0026	6.083e-05	++	326421	0.999072
rs2053682_A_C	5	170599327	A	C	0.374458	0.6767	0.0151	0.0027	2.109e-08	++	325646	0.988057
rs192829047_C_T	5	173277247	C	T	0.0682549	0.0152	0.0338	0.0123	0.006112	-?	221863	0.903743
rs6556301_G_T	5	176527577	G	T	0.132832	0.6296	0.0143	0.0025	1.568e-08	--	354309	0.983643
rs2228213_A_G	6	12124855	G	A	0.928136	0.6634	0.0151	0.0025	6.772e-10	--	374731	1
rs11757278_C_T	6	13180454	T	C	0.470525	0.6962	0.011	0.0027	5.066e-05	++	326315	0.998245
rs5017416_G_T	6	18492350	T	G	0.707658	0.0504	0.0313	0.0066	2.428e-06	+?	221863	0.970439
rs3806114_A_G	6	20482335	G	A	0.141015	0.3056	0.009	0.0026	0.0004811	--	373810	0.976095
rs6934973_A_G	6	21921026	G	A	0.453628	0.2967	0.011	0.0027	5.678e-05	--	326436	0.995188
rs1355459_A_G	6	23871700	A	G	0.597956	0.3157	0.0101	0.0027	0.0001445	++	326462	0.994293
rs2178899_A_T	6	31606756	A	T	0.966639	0.886	0.0246	0.0036	5.412e-12	++	370709	0.999857
rs9277972_A_T	6	33276770	T	A	0.0121875	0.1944	0.0239	0.0032	7.633e-14	--	325794	1
rs6932930_A_G	6	34677103	G	A	0.121082	0.2134	0.022	0.0028	3.258e-15	--	373967	1
rs17757975_C_T	6	38214150	T	C	0.325674	0.844	0.0185	0.0036	1.801e-07	++	326475	0.995585
rs2033529_A_G	6	40348653	G	A	0.908086	0.2735	0.0205	0.0026	2.212e-15	--	374663	0.991641
rs35679149_A_G	6	43604167	A	G	0.133408	0.9743	0.0322	0.0091	0.0003903	+?	221863	1
rs857601_G_T	6	44805214	T	G	0.760135	0.7162	0.0113	0.0027	3.214e-05	++	326402	0.998054
rs10498767_C_G	6	46363557	G	C	0.149006	0.5464	0.0109	0.0025	1.404e-05	--	326459	0.99299
rs2206277_C_T	6	50798526	T	C	0.117671	0.1508	0.0454	0.0031	5.35e-50	++	374718	1
rs816367_C_G	6	53995542	G	C	0.772863	0.3476	0.0101	0.0026	9.434e-05	--	326476	0.998593
rs2622274_G_T	6	64240516	G	T	0.336033	0.5436	0.0081	0.0025	0.001192	--	326465	0.996904
rs6916553_A_G	6	70146918	G	A	0.979814	0.7649	0.0121	0.003	4.798e-05	--	325509	0.997884
rs10498891_C_T	6	73891434	T	C	0.401269	0.9317	0.0227	0.0051	8.125e-06	++	326438	0.991161
rs7773045_G_T	6	81443423	T	G	0.00036229	0.9215	0.0264	0.0044	1.597e-09	++	369942	0.999451
rs7769594_C_T	6	83447813	T	C	0.80711	0.1592	0.0158	0.0034	4.207e-06	++	326196	0.978749
rs16882001_A_G	6	90322237	G	A	0.145199	0.05	0.0299	0.0056	1.049e-07	--	325121	0.989629
rs9320823_C_T	6	98429337	C	T	0.149006	0.5846	0.0199	0.0025	5.668e-15	--	326479	0.999049
rs12209887_A_G	6	101156806	A	G	0.1761	0.4578	0.0138	0.0025	3.545e-08	++	326198	0.994461
rs1417665_C_T	6	104816944	T	C	0.718186	0.8014	0.0184	0.0031	5.241e-09	++	326441	0.988847
rs12206094_C_T	6	108906200	C	T	0.402575	0.7078	0.0128	0.0026	6.82e-07	--	374685	0.996379
rs2357760_A_G	6	120213880	A	G	0.399911	0.6717	0.0131	0.0025	1.587e-07	++	374736	0.99263
rs1871329_A_G	6	124911534	G	A	0.685595	0.2365	0.0142	0.003	1.701e-06	--	326222	0.986416
rs1269175_A_G	6	126040435	A	G	0.292697	0.5077	0.013	0.0025	2.361e-07	++	326347	0.987142
rs7740107_A_T	6	130374461	T	A	0.538717	0.2579	0.0131	0.0028	4.617e-06	--	326417	0.996647
rs2246012_C_T	6	131898208	C	T	0.885221	0.145	0.0163	0.0031	1.889e-07	--	374732	1
rs9376609_A_G	6	141671732	A	G	0.193998	0.3872	0.0081	0.0026	0.001618	++	326475	0.998509
rs765875_C_T	6	143185683	C	T	0.673836	0.5342	0.0138	0.0025	3.434e-08	--	326457	0.996785
rs10499276_C_T	6	154309808	T	C	0.686657	0.1114	0.0169	0.0035	1.839e-06	++	374699	0.997672
rs487152_A_C	6	160774486	A	C	0.706607	0.5016	0.012	0.0024	3.563e-07	++	368371	0.994786
rs13191362_A_G	6	163033350	A	G	0.239738	0.8527	0.0265	0.0036	2.338e-13	++	374633	0.994597
rs4721089_C_T	7	1872921	T	C	0.464054	0.7828	0.0152	0.0035	1.297e-05	+?	221863	0.996414
rs4722398_C_T	7	3125220	T	C	0.452056	0.1489	0.0124	0.0037	0.0007168	++	326433	1
rs6463489_C_T	7	5542513	T	C	0.921264	0.0929	0.0159	0.0038	3.202e-05	++	373974	0.995662
rs6968554_A_G	7	17287106	G	A	0.92656	0.6094	0.0106	0.0024	1.503e-05	--	374489	0.998076
rs4721823_C_G	7	19785888	G	C	0.90015	0.8582	0.0149	0.0036	3.065e-05	--	326464	0.993084
rs4307239_A_G	7	24354300	G	A	0.0666723	0.4629	0.008	0.0025	0.00156	--	325945	0.991771
rs11971098_A_G	7	26699061	G	A	0.0594359	0.0915	0.0126	0.0044	0.004596	--	326482	0.98831
rs1635853_G_T	7	28189549	G	T	0.753764	0.5866	0.009	0.0024	0.0001497	--	371271	0.999855
rs215614_A_G	7	32347335	G	A	0.165921	0.3751	0.0174	0.0026	1.495e-11	--	326466	1
rs2237403_C_T	7	39448936	C	T	0.795043	0.6375	0.0136	0.0026	2.188e-07	--	326363	0.999125
rs6962280_A_G	7	44788657	G	A	0.00590401	0.5636	0.0206	0.0029	1.268e-12	-?	221863	0.989033
rs10499694_A_G	7	50614173	A	G	0.521011	0.494	0.0116	0.0023	7.206e-07	++	374686	0.995145
rs1035010_C_T	7	69598328	T	C	0.395002	0.251	0.0121	0.0029	3.565e-05	++	297889	0.999241
rs10950289_A_G	7	71429308	A	G	0.101928	0.8385	0.0127	0.0039	0.001213	+?	221863	0.975344
rs1167821_A_T	7	75150312	T	A	0.694102	0.4484	0.0212	0.0029	2.379e-13	-?	221863	0.995792
rs6954694_A_G	7	76632098	G	A	0.000860773	0.1644	0.0342	0.0039	1.405e-18	-?	221863	0.981689
rs1852006_A_G	7	77829768	G	A	0.214563	0.6207	0.0179	0.0026	6.014e-12	--	326316	1
rs7777084_A_G	7	93089243	A	G	0.976016	0.4605	0.0125	0.0025	6.197e-07	++	326042	0.996696
rs11761528_C_T	7	99118801	C	T	0.945844	0.9123	0.0211	0.0044	2.135e-06	--	325713	1
rs1048303_C_T	7	100804140	C	T	0.904282	0.4179	0.0106	0.0025	2.883e-05	--	326454	0.997214
rs2299383_C_T	7	103418846	T	C	0.132153	0.3929	0.0134	0.0024	1.549e-08	++	372555	0.987922
rs1721447_G_T	7	109214139	G	T	0.452298	0.4932	0.0115	0.0025	4.195e-06	--	326458	1
rs2396625_A_T	7	113028634	T	A	0.617001	0.5823	0.0189	0.0026	1.175e-13	--	326421	0.983597
rs1899689_C_T	7	121964349	T	C	0.730058	0.3951	0.0131	0.0024	4.478e-08	++	374674	0.99873
rs7802342_G_T	7	137435925	G	T	0.574595	0.2977	0.0112	0.0028	5.145e-05	--	324071	0.996972
rs11525873_C_T	7	138817193	T	C	0.814007	0.8997	0.0216	0.0048	6.23e-06	+?	221863	0.991504
rs62491456_G_T	7	139885277	T	G	0.938819	0.0954	0.0202	0.0049	3.549e-05	+?	221863	0.993634
rs2907948_A_G	7	150638484	G	A	0.470525	0.7555	0.0128	0.0027	3.072e-06	--	374683	0.99806
rs1658820_G_T	8	4288577	T	G	0.314785	0.2356	0.011	0.0029	0.0001758	++	320287	0.982671
rs4841504_A_C	8	11024663	C	A	0.124285	0.4977	0.0193	0.0024	4.236e-16	--	373972	0.989299
rs4123853_C_T	8	14091025	T	C	0.174919	0.3732	0.0166	0.0026	1.103e-10	++	326401	0.9977
rs354508_C_T	8	15535226	C	T	0.142938	0.8381	0.0187	0.0034	3.431e-08	--	326344	0.992429
rs10101364_C_T	8	20634888	T	C	0.578829	0.6785	0.0111	0.0027	3.752e-05	++	322424	0.991362
rs11781222_C_T	8	23389571	T	C	0.174876	0.851	0.0209	0.0035	1.893e-09	++	374503	0.987718
rs2081493_C_G	8	25651528	C	G	0.867741	0.2995	0.0107	0.0027	7.312e-05	++	326481	0.999519
rs1982441_G_T	8	28021769	T	G	0.542045	0.1335	0.0146	0.0037	7.819e-05	++	325135	0.993729
rs10954772_C_T	8	30863938	T	C	0.463304	0.3208	0.0183	0.0031	3.516e-09	+?	221863	0.981932
rs7826312_C_T	8	32400115	C	T	0.683432	0.5649	0.012	0.0024	6.346e-07	--	374563	0.98681
rs4739570_A_G	8	34324581	A	G	0.355684	0.6196	0.0094	0.0026	0.0002561	++	326409	0.995965
rs36061954_C_T	8	38329650	T	C	0.180145	0.3975	0.0091	0.0029	0.001939	+?	221863	0.997196
rs12681792_A_C	8	62054463	A	C	0.0711648	0.2033	0.0108	0.0031	0.0005957	++	326053	0.98891
rs13264909_A_T	8	64702385	A	T	0.0225419	0.567	0.0072	0.0029	0.01315	+?	221863	0.992497
rs10092723_A_C	8	67194710	C	A	0.294276	0.7526	0.0158	0.0029	3.578e-08	--	326448	0.985185
rs1431659_A_G	8	73439070	A	G	0.556515	0.2741	0.0174	0.0028	7.171e-10	++	326462	0.993753
rs2170382_C_T	8	74689288	T	C	0.525436	0.1096	0.0166	0.0039	2.405e-05	++	326454	0.992808
rs17405819_C_T	8	76806584	T	C	0.603387	0.6806	0.02	0.0026	5.142e-15	++	374715	0.99979
rs16907751_C_T	8	81375457	C	T	0.0807662	0.9151	0.0259	0.0042	7.806e-10	--	367705	0.991078
rs2196618_A_G	8	85089437	G	A	1	0.7389	0.0138	0.0029	1.389e-06	--	326294	0.993251
rs12546331_C_T	8	87505968	T	C	0.588408	0.5067	0.012	0.0025	1.476e-06	++	325948	0.998887
rs1601817_A_C	8	89462321	C	A	0.889629	0.6885	0.0111	0.0027	3.596e-05	--	326226	0.993703
rs12680842_A_G	8	95582606	A	G	0.250402	0.6836	0.0169	0.0025	1.685e-11	++	371776	0.993335
rs3134358_G_T	8	101958433	T	G	0.563762	0.6186	0.0138	0.0026	8.36e-08	++	320934	0.999184
rs1383592_A_G	8	106430676	A	G	0.221571	0.2127	0.0096	0.0031	0.001669	++	326384	0.995722
rs3808477_C_T	8	116670347	C	T	0.39238	0.7258	0.0157	0.0028	1.498e-08	--	326343	0.99668
rs72673947_A_G	8	118884379	G	A	0.237815	0.1104	0.0278	0.0046	1.759e-09	-?	221863	0.98111
rs2954021_A_G	8	126482077	G	A	0.673836	0.4875	0.0111	0.0025	7.778e-06	--	326448	0.99957
rs11997238_A_G	8	132871608	G	A	0.933153	0.0926	0.0187	0.0045	2.783e-05	--	326468	0.989764
rs16906845_A_G	8	138215228	G	A	0.20287	0.9403	0.0288	0.0053	6.45e-08	--	326264	1
rs10099330_A_G	8	143383694	G	A	0.416955	0.4625	0.0104	0.0025	3.34e-05	--	325916	0.996807
rs7037266_A_C	9	6942940	C	A	0.772863	0.6444	0.0106	0.0026	3.874e-05	--	326382	0.997488
rs12336441_A_T	9	11619764	A	T	0.488488	0.6177	0.0116	0.0026	6.29e-06	++	326428	0.995873
rs7031064_A_G	9	14455076	A	G	1	0.5283	0.0111	0.0025	9.84e-06	++	326139	1
rs4740619_C_T	9	15634326	T	C	0.772731	0.5423	0.0187	0.0023	1.503e-15	++	374605	0.998657
rs1411431_A_C	9	16728721	A	C	0.686151	0.16	0.0253	0.0039	1.144e-10	+?	221863	0.99403
rs10965780_C_G	9	23341715	G	C	0.488488	0.5902	0.0093	0.0026	0.000275	--	325831	0.989997
rs2183824_C_T	9	28412078	T	C	0.54766	0.3108	0.0229	0.0025	5.608e-20	++	374222	0.997759
rs12238336_C_T	9	29716655	C	T	0.104497	0.6194	0.0093	0.0025	0.000267	--	326360	0.994466
rs17720922_C_T	9	31030917	T	C	0.722801	0.1871	0.0141	0.0032	1.043e-05	++	326435	0.99897
rs10971721_C_T	9	33827694	C	T	0.639371	0.8959	0.0181	0.004	7.286e-06	--	326010	0.998811
rs6476617_A_G	9	37200103	G	A	0.0833113	0.6192	0.0119	0.0026	3.474e-06	--	326430	0.995362
rs2134858_C_T	9	73837155	C	T	0.092267	0.4888	0.0145	0.0025	6.292e-09	--	326479	0.998694
rs1634350_A_C	9	81334684	A	C	0.856853	0.4377	0.0111	0.0025	1.126e-05	++	326383	0.982598
rs2777768_A_G	9	84186734	A	G	0.218881	0.7203	0.0089	0.0028	0.001713	++	326423	0.993176
rs1187352_C_T	9	87293457	C	T	0.272729	0.6571	0.0141	0.0026	8.068e-08	--	326276	0.995046
rs6559921_A_T	9	88872039	A	T	0.00239502	0.7711	0.0181	0.003	1.189e-09	++	326481	0.99579
rs7357754_A_G	9	92207308	G	A	0.0161688	0.5031	0.0081	0.0025	0.001262	--	326228	0.994155
rs3811125_C_T	9	94187247	C	T	0.237051	0.7201	0.0178	0.0032	2.585e-08	-?	221863	0.991864
rs10761247_A_G	9	96403367	G	A	0.306705	0.4138	0.0097	0.0025	0.0001275	--	326445	0.990858
rs12551906_A_G	9	102119090	G	A	0.795043	0.7074	0.0114	0.0026	1.236e-05	--	374232	0.989428
rs7024334_G_T	9	109072075	T	G	0.335937	0.2267	0.0123	0.0028	1.369e-05	++	370370	0.999089
rs6477694_C_T	9	111932342	C	T	0.667091	0.358	0.014	0.0024	8.891e-09	--	374694	0.990418
rs1928295_C_T	9	120378483	T	C	0.177737	0.5718	0.0118	0.0023	5.197e-07	++	374671	0.999926
rs10984756_C_G	9	122651784	G	C	0.826469	0.0932	0.0163	0.0041	8.176e-05	--	325803	0.988454
rs10985968_C_G	9	126094156	C	G	0.904282	0.5036	0.0138	0.0025	4.502e-08	++	325376	0.989264
rs867560_C_G	9	129465233	G	C	0.952054	0.4305	0.0144	0.0025	8.858e-09	--	326442	0.99603
rs7871866_C_G	9	131027982	C	G	0.181822	0.1606	0.0223	0.0035	2.941e-10	++	323975	0.989531
rs3739514_A_G	9	133783025	A	G	0.920701	0.3371	0.0131	0.003	1.66e-05	+?	221863	0.990702
rs10858334_C_G	9	137989785	G	C	0.476871	0.1535	0.0124	0.0037	0.0008991	--	321408	0.978181
rs6602411_C_T	10	10264200	T	C	0.804037	0.174	0.0138	0.0033	2.846e-05	++	324976	0.997688
rs7893571_G_T	10	16750129	T	G	0.845954	0.6734	0.0135	0.0027	3.843e-07	++	326224	0.993715
rs1277733_C_T	10	18562538	T	C	0.672231	0.7643	0.0111	0.003	0.0002293	++	321074	1
rs7084454_A_G	10	21821274	A	G	0.0712213	0.3064	0.016	0.0027	3.599e-09	++	321053	0.995785
rs12765914_C_T	10	34013507	T	C	0.420683	0.0795	0.0193	0.0045	1.955e-05	++	326460	0.999338
rs10823893_A_G	10	53677313	A	G	0.00496191	0.4087	0.0066	0.0029	0.02433	+?	221863	0.999027
rs7070670_C_T	10	61842645	C	T	0.271278	0.6768	0.01	0.0031	0.001154	-?	221863	0.982719
rs10761785_G_T	10	65318766	G	T	0.0101061	0.4865	0.009	0.0024	0.0001415	--	374518	0.996172
rs2933451_A_C	10	66626611	C	A	0.250548	0.3312	0.0102	0.0031	0.0008367	-?	221863	0.990951
rs12098284_C_T	10	76047464	T	C	0.332721	0.1203	0.0156	0.0038	3.936e-05	++	325911	0.998313
rs4746339_A_T	10	77656509	T	A	0.181411	0.7397	0.0108	0.0028	0.0001491	--	326453	0.998955
rs11001963_C_T	10	78760959	T	C	0.227765	0.5456	0.0088	0.0026	0.0005413	++	326219	0.978215
rs1249150_A_G	10	79980507	A	G	0.000381417	0.7129	0.0029	0.0027	0.2943	++	326449	0.999299
rs7899106_A_G	10	87410904	G	A	0.104449	0.0502	0.0258	0.0054	1.874e-06	--	374632	0.986531
rs2450448_A_T	10	93062111	A	T	0.221571	0.6874	0.0104	0.0031	0.0007471	+?	221863	0.998738
rs2439823_A_G	10	99778226	G	A	0.718277	0.55	0.0158	0.0025	2.9e-10	--	326158	0.991052
rs41310284_A_C	10	102447647	C	A	0.085558	0.9031	0.0359	0.0049	2.18e-13	-?	221863	0.982738
rs4290163_G_T	10	104610926	T	G	0.432922	0.3985	0.015	0.0024	3.764e-10	++	371684	0.999063
rs7903146_C_T	10	114758349	C	T	0.0165914	0.7225	0.0231	0.0026	3.571e-19	--	374740	1
rs10886017_A_C	10	118672531	A	C	0.279058	0.2388	0.0127	0.0027	2.901e-06	++	374490	0.982787
rs845084_A_G	10	125220036	A	G	0.270798	0.2687	0.0157	0.0029	3.847e-08	++	326162	0.98939
rs17636031_C_T	10	126594078	C	T	0.33134	0.2745	0.0133	0.0027	7.476e-07	--	371815	0.994828
rs4880341_C_T	10	133992689	C	T	0.367107	0.4276	0.0113	0.0025	7.127e-06	--	324051	0.998582
rs10840606_A_G	11	2234690	G	A	0.267085	0.1847	0.0118	0.0034	0.0005536	--	306553	0.972359
rs3750944_A_G	11	6239344	G	A	0.402575	0.4372	0.0111	0.0026	2.171e-05	--	316156	1
rs4256980_C_G	11	8673939	G	C	0.0165517	0.6724	0.0143	0.0024	5.146e-09	--	373434	0.996063
rs1982350_A_G	11	13350131	G	A	0.908086	0.6486	0.0155	0.0026	2.831e-09	--	326058	0.977543
rs5215_C_T	11	17408630	T	C	0.356666	0.6271	0.0136	0.0024	1.663e-08	++	372438	1
rs6265_C_T	11	27679916	C	T	0.00618834	0.8168	0.0478	0.003	6.254e-58	--	374725	1
rs2452141_A_T	11	29230734	T	A	0.079894	0.6398	0.0083	0.0024	0.0006061	--	373296	0.997913
rs2065418_G_T	11	30422068	T	G	0.060641	0.6457	0.0182	0.0026	3.289e-12	++	326331	0.997725
rs223058_A_G	11	32125855	G	A	0.12608	0.6631	0.0077	0.0026	0.003465	--	326449	0.998835
rs2862996_G_T	11	43653833	G	T	0.426195	0.2957	0.0199	0.0025	2.486e-15	--	374675	1
rs11038428_G_T	11	45404318	G	T	0.260308	0.7194	0.011	0.0026	2.918e-05	--	369506	0.98827
rs7124681_A_C	11	47529947	A	C	0.379778	0.4187	0.0275	0.0024	5.101e-31	++	374655	1
rs6591407_A_C	11	56914157	C	A	0.861698	0.7986	0.0122	0.003	6.022e-05	--	374729	0.995198
rs7947143_A_G	11	64090422	G	A	0.0599485	0.8464	0.0126	0.0034	0.0002435	--	326317	0.996137
rs10896012_C_T	11	65278461	C	T	0.0135427	0.2163	0.0102	0.0031	0.001042	--	326212	0.99646
rs592483_C_T	11	69445173	C	T	0.414747	0.4039	0.0121	0.0024	4.753e-07	--	372740	0.990703
rs7123876_C_T	11	72444583	C	T	0.00908194	0.2518	0.0169	0.0027	3.378e-10	--	374654	0.996333
rs12282785_A_C	11	76476030	C	A	0.291329	0.7803	0.0126	0.0035	0.0003094	-?	221863	0.972667
rs349088_A_C	11	84814393	C	A	0.399911	0.5268	0.015	0.0025	2.043e-09	--	326347	0.990655
rs61903695_A_G	11	89922417	G	A	0.536396	0.2489	0.0168	0.0033	4.358e-07	-?	221863	0.998989
rs2605603_A_G	11	93221105	G	A	0.062718	0.5202	0.0074	0.0023	0.001604	--	374671	0.994161
rs2155645_C_T	11	112912947	C	T	0.0669784	0.7396	0.0084	0.0027	0.001635	--	374706	0.990184
rs12286929_A_G	11	115022404	G	A	1	0.4929	0.0178	0.0023	2.34e-14	--	374610	0.995768
rs76942203_A_G	11	116973247	A	G	0.354973	0.0584	0.0226	0.0061	0.0002334	+?	221863	0.997444
rs3825061_C_T	11	118944675	T	C	0.489275	0.3863	0.0127	0.0025	5.839e-07	++	326317	0.999277
rs11218510_A_G	11	121922587	G	A	0.044382	0.605	0.0092	0.0029	0.001775	-?	221863	0.998072
rs7944782_G_T	11	130795698	G	T	0.928136	0.4956	0.0146	0.0025	7.468e-09	--	326258	0.988343
rs12222235_C_T	11	131984330	C	T	0.54146	0.668	0.0118	0.0027	8.638e-06	--	326443	0.990705
rs12364470_G_T	11	134601012	G	T	0.415111	0.144	0.0165	0.0032	2.02e-07	--	371189	1
rs11611246_G_T	12	939480	T	G	0.389632	0.1962	0.0246	0.003	7.99e-17	++	366946	0.995896
rs2470397_C_T	12	2106116	C	T	0.887169	0.1843	0.0125	0.0032	8.023e-05	--	326291	0.995071
rs76895963_G_T	12	4384844	G	T	1.29119e-05	0.0202	0.0768	0.0113	1.067e-11	-?	221863	0.812109
rs12422552_C_G	12	14413931	G	C	0.358782	0.7315	0.0158	0.0029	3.917e-08	--	326129	0.989646
rs10744146_A_G	12	17212881	G	A	0.306705	0.4597	0.0134	0.0025	7.284e-08	--	326337	0.99577
rs7976757_C_T	12	19207948	C	T	0.0279277	0.8232	0.0096	0.0033	0.003792	--	326004	0.985656
rs11047132_G_T	12	24008435	G	T	0.801322	0.0817	0.0239	0.0045	1.115e-07	--	326349	0.992828
rs11170468_A_C	12	39430048	A	C	0.20903	0.7842	0.0161	0.0028	7.837e-09	++	374643	0.999517
rs11181001_A_G	12	41948196	A	G	0.730058	0.4822	0.0144	0.0024	1.245e-09	++	374312	0.97536
rs7138803_A_G	12	50247468	A	G	0.601449	0.3908	0.0308	0.0024	8.847e-37	++	374718	1
rs7134628_A_G	12	53785861	A	G	0.421482	0.1025	0.0137	0.0041	0.0008982	++	326299	0.997473
rs10783779_G_T	12	56491880	T	G	0.750868	0.5993	0.0131	0.0026	3.563e-07	++	320469	0.99318
rs113397893_A_G	12	57611285	G	A	0.242868	0.0765	0.0278	0.0055	3.439e-07	-?	221863	0.972163
rs7975187_A_G	12	60964108	G	A	0.0619621	0.2305	0.0094	0.003	0.001915	--	326436	0.996705
rs1819844_A_G	12	68205604	A	G	0.809873	0.1691	0.0152	0.0031	6.929e-07	++	374596	0.993684
rs650198_C_T	12	69674595	C	T	0.181411	0.2715	0.0106	0.0028	0.0001524	--	325811	0.99618
rs61754230_C_T	12	72179446	T	C	0.943071	0.0186	0.0476	0.0106	7.559e-06	+?	221863	1
rs11115176_C_T	12	82465797	T	C	0.748407	0.7876	0.014	0.0028	4.009e-07	++	374274	0.994206
rs704061_C_T	12	89771903	C	T	0.32115	0.4443	0.0123	0.0025	1.081e-06	--	321079	0.995572
rs11105839_A_T	12	91237920	T	A	0.667091	0.6265	0.011	0.0024	5.646e-06	--	373284	0.991053
rs55966114_C_T	12	97584357	T	C	0.66952	0.1885	0.0139	0.0037	0.0001512	+?	221863	0.991437
rs651548_A_G	12	99560183	A	G	0.506785	0.3619	0.0127	0.0026	1.18e-06	++	325426	0.991841
rs6539064_C_G	12	103706754	C	G	0.668902	0.7486	0.0206	0.0028	3.612e-13	++	326387	0.99276
rs12316047_A_G	12	108393845	G	A	0.685595	0.7575	0.0166	0.003	3.131e-08	--	325896	0.996072
rs6606686_C_G	12	110903380	G	C	0.166688	0.2994	0.0132	0.0025	1.356e-07	--	374671	0.999312
rs61930810_C_T	12	114534672	T	C	0.0728487	0.9335	0.0156	0.0058	0.006922	+?	221863	0.986042
rs7968390_A_G	12	118414697	A	G	0.0325881	0.6855	0.0159	0.0027	2.74e-09	++	326457	1
rs7961979_A_C	12	121671261	A	C	0.191992	0.1321	0.0142	0.0038	0.0002073	++	326395	0.997194
rs12369179_C_T	12	122963550	C	T	0.718325	0.9158	0.0351	0.0046	1.367e-14	--	319532	0.990568
rs7133378_A_G	12	124409502	A	G	0.0291937	0.3366	0.0084	0.0025	0.000911	++	372677	0.994874
rs11836108_A_G	12	133391022	A	G	0.911601	0.2953	0.0119	0.0027	1.032e-05	++	326476	0.997446
rs1967772_A_G	13	28036062	G	A	0.768748	0.7296	0.0176	0.0028	3.654e-10	--	326100	0.985925
rs1045411_C_T	13	31033232	C	T	0.760135	0.7155	0.015	0.0027	2.365e-08	--	367253	0.996695
rs9595908_C_T	13	33184288	T	C	0.26869	0.6431	0.018	0.0024	1.39e-13	++	374624	0.997967
rs9603697_C_T	13	40783323	T	C	0.00170206	0.3168	0.0197	0.0027	1.335e-13	++	326415	0.993539
rs41284828_A_G	13	50963685	G	A	0.439263	0.9698	0.0296	0.0087	0.0006164	-?	221863	0.941826
rs12429545_A_G	13	54102206	A	G	0.33937	0.1206	0.0336	0.0035	2.033e-21	++	370738	0.978792
rs9527455_A_C	13	56465597	C	A	0.156501	0.7667	0.0095	0.003	0.001367	--	326458	0.993208
rs12431244_G_T	13	58630651	G	T	0.163965	0.7532	0.0162	0.0029	4.318e-08	--	326476	0.998682
rs2322622_C_T	13	60497331	C	T	0.518787	0.3499	0.0107	0.0024	1.046e-05	--	374725	0.994176
rs1394879_C_G	13	62683659	C	G	0.14072	0.3981	0.0073	0.0025	0.004098	++	326403	0.998984
rs9540493_A_G	13	66205704	A	G	0.470624	0.4577	0.012	0.0024	5.23e-07	++	373151	0.988808
rs9571687_A_C	13	67472713	C	A	0.282728	0.6585	0.0107	0.0027	5.976e-05	--	326450	0.996301
rs4421883_C_T	13	79561962	C	T	0.718277	0.5064	0.0104	0.0025	3.566e-05	--	321076	0.995127
rs77432547_A_G	13	86494817	G	A	0.758523	0.278	0.0162	0.0032	4.294e-07	-?	221863	0.999215
rs1927790_C_T	13	96922191	C	T	0.414747	0.3904	0.0161	0.0024	1.244e-11	--	374726	0.997233
rs17574378_C_T	13	99116384	T	C	0.781359	0.7298	0.0145	0.0027	1.424e-07	++	326363	0.997313
rs9514131_G_T	13	104090848	G	T	0.322949	0.869	0.0125	0.0038	0.001036	--	322116	1
rs7335249_C_T	13	109962579	T	C	0.000435739	0.558	0.0018	0.0025	0.4859	+-	325920	0.994473
rs12868881_A_T	13	112218924	A	T	0.024148	0.4052	0.018	0.0025	1.061e-12	++	326457	0.997368
rs10132280_A_C	14	25928179	C	A	2.50867e-05	0.6872	0.0299	0.0026	1.38e-31	--	374575	0.988362
rs12885454_A_C	14	29736838	C	A	0.559377	0.6432	0.0199	0.0024	4.16e-16	--	374087	0.997717
rs17522122_G_T	14	33302882	T	G	0.925026	0.4667	0.017	0.0024	1.491e-12	++	364245	0.991178
rs76420714_C_T	14	35628729	T	C	0.052578	0.902	0.0247	0.0049	3.94e-07	+?	221863	0.988664
rs872281_C_T	14	40834177	C	T	0.0945984	0.8245	0.0201	0.0033	1.337e-09	--	326355	0.984065
rs12889085_A_G	14	42885336	G	A	0.897456	0.4229	0.0135	0.0029	3.672e-06	-?	221863	0.991863
rs1491905_C_T	14	47296286	T	C	0.0115587	0.4679	0.0193	0.0025	8.609e-15	++	326460	1
rs217669_C_T	14	62360075	C	T	0.28726	0.2773	0.02	0.0032	5.016e-10	-?	221863	1
rs12890931_G_T	14	69753369	G	T	0.623658	0.3686	0.0116	0.0026	8.189e-06	--	326214	0.984984
rs6574100_A_T	14	73323682	A	T	0.544431	0.5874	0.0107	0.0026	2.684e-05	++	326282	0.993101
rs17105272_C_T	14	77529783	T	C	0.133936	0.3172	0.0082	0.0027	0.002386	++	326128	0.984647
rs7144011_G_T	14	79940383	T	G	0.0586878	0.2374	0.0304	0.0028	1.158e-26	++	374696	0.996051
rs7141307_C_T	14	88375040	C	T	0.358782	0.2625	0.0159	0.0029	4.331e-08	--	325787	0.997471
rs1951455_C_T	14	91512339	C	T	0.872589	0.7185	0.0144	0.0028	1.812e-07	--	326442	0.996448
rs942066_A_G	14	94031914	G	A	0.979814	0.6283	0.0203	0.003	1.03e-11	-?	221863	0.990093
rs2693686_C_G	14	99672797	G	C	0.133386	0.3885	0.0146	0.0026	1.879e-08	--	326399	0.980008
rs12147845_C_T	14	101144596	T	C	0.750005	0.1111	0.0198	0.004	5.929e-07	++	326142	0.991698
rs4906263_C_G	14	103249127	G	C	0.707496	0.3438	0.0182	0.0026	3.994e-12	--	326403	0.997605
rs1471212_A_T	15	31857494	A	T	0.856853	0.4717	0.0106	0.0025	1.981e-05	++	326393	0.997403
rs11636611_C_T	15	36391965	T	C	0.024148	0.497	0.0148	0.0025	2.992e-09	++	326460	0.998105
rs2577947_C_T	15	42037570	C	T	0.256336	0.1741	0.0159	0.0032	8.282e-07	--	326465	0.999187
rs12439798_G_T	15	46584787	T	G	0.367107	0.4382	0.0109	0.0025	1.523e-05	++	326454	0.995989
rs12912380_C_T	15	47947291	C	T	0.550838	0.8863	0.0161	0.0039	2.929e-05	--	367402	0.973345
rs6493498_C_T	15	51754451	T	C	0.0789843	0.445	0.0107	0.0024	6.552e-06	++	374326	0.995099
rs8024806_C_T	15	53473990	T	C	0.358672	0.9368	0.0209	0.0052	5.944e-05	++	321626	0.986416
rs1426652_A_G	15	59056712	A	G	0.578963	0.1691	0.0129	0.0034	0.0001487	++	326426	0.995853
rs340025_C_T	15	60908307	C	T	0.272256	0.5924	0.0105	0.0024	1.172e-05	--	374682	0.989995
rs12438629_C_G	15	62122539	C	G	0.443357	0.9662	0.0385	0.0075	2.389e-07	++	371515	0.980016
rs11629783_C_G	15	66741387	C	G	0.859416	0.7709	0.0138	0.003	3.207e-06	++	326422	0.996131
rs3865018_C_T	15	67892766	C	T	0.802747	0.7353	0.0204	0.0027	2.041e-14	--	374586	0.998189
rs730180_A_G	15	73007893	A	G	0.273138	0.7965	0.0193	0.0028	1.081e-11	++	374007	0.997291
rs12914489_A_G	15	74187937	A	G	0.0318534	0.0788	0.0117	0.0038	0.00209	++	374558	1
rs11856579_A_G	15	78012688	G	A	0.529171	0.7404	0.0146	0.0029	3.277e-07	--	325472	0.99189
rs8038464_A_T	15	79463036	T	A	0.253282	0.6071	0.0155	0.0025	1.181e-09	--	326343	0.996536
rs12914623_C_G	15	80993570	G	C	0.78925	0.7274	0.0147	0.0028	2.416e-07	--	326170	0.993297
rs7498044_A_G	15	92573639	G	A	0.308833	0.7877	0.0132	0.0036	0.0002113	-?	221863	0.978488
rs11633626_A_C	15	95271378	C	A	0.839884	0.3695	0.0157	0.0026	1.946e-09	--	326467	0.997012
rs58139454_C_G	15	99230162	G	C	0.149066	0.7778	0.011	0.0035	0.001523	-?	221863	0.998645
rs11866815_C_T	16	387867	C	T	0.182784	0.7431	0.0131	0.0027	1.094e-06	--	374609	0.993912
rs2601777_A_G	16	4035068	G	A	0.833321	0.6124	0.0145	0.0025	4.076e-09	--	373789	0.979249
rs2058527_G_T	16	6704749	G	T	0.273138	0.728	0.0092	0.0028	0.001174	--	326367	0.995574
rs1990573_A_G	16	9713688	G	A	0.087391	0.6945	0.0171	0.0025	1.856e-11	--	374185	0.989456
rs4985155_A_G	16	15129459	A	G	0.00471372	0.6704	0.0153	0.0025	4.74e-10	++	374583	0.997985
rs12446632_A_G	16	19935389	G	A	0.418319	0.8634	0.0338	0.0034	4.291e-23	--	372449	0.999682
rs2342892_G_T	16	24540806	T	G	0.976016	0.4869	0.0127	0.0025	4.526e-07	++	325761	0.997812
rs7498665_A_G	16	28883241	G	A	0.116787	0.3808	0.0314	0.0024	1.685e-39	--	373185	1
rs4609871_C_T	16	29932064	T	C	0.880514	0.5388	0.0217	0.0025	2.922e-18	++	326443	1
rs7190997_C_T	16	31368178	T	C	0.974976	0.4751	0.014	0.0024	3.008e-09	++	373861	0.987661
rs6500208_A_G	16	49011249	A	G	0.570677	0.1998	0.0155	0.0029	7.12e-08	++	369222	0.992371
rs7193144_C_T	16	53810686	C	T	0.000214389	0.411	0.0793	0.0024	2.84e-242	--	374615	0.999227
rs7189122_C_T	16	56471410	C	T	0.396849	0.1645	0.0122	0.0033	0.0001913	--	326480	1
rs11075489_C_T	16	62803841	C	T	0.763692	0.5266	0.0121	0.0025	1.32e-06	--	326260	0.995686
rs2307022_A_G	16	68381978	A	G	0.416955	0.3281	0.0148	0.0025	2.665e-09	++	374649	0.999505
rs889398_C_T	16	69556715	C	T	0.51007	0.5821	0.0209	0.0024	1.535e-18	--	374645	0.990464
rs811054_C_T	16	72251132	T	C	0.0598249	0.5315	0.0102	0.0024	1.862e-05	++	373785	0.984128
rs12449219_C_G	16	77261943	G	C	0.137832	0.1477	0.0112	0.0037	0.002696	--	326153	0.990394
rs2012502_A_C	16	81728081	A	C	0.0291505	0.3875	0.0082	0.0024	0.000849	++	373795	0.984494
rs7206608_C_G	16	82872628	G	C	0.470525	0.3257	0.015	0.0027	1.853e-08	--	325884	0.996158
rs3923783_A_C	17	1843189	C	A	0.801127	0.822	0.0226	0.0033	7.469e-12	--	323625	0.998507
rs1000940_A_G	17	5283252	G	A	0.862511	0.2786	0.0165	0.0026	1.493e-10	--	374631	0.997741
rs1075901_C_T	17	15943910	C	T	0.123489	0.5444	0.0096	0.0023	4.572e-05	--	374742	0.99862
rs1320251_C_T	17	21264396	C	T	0.673836	0.5431	0.0183	0.0025	4.398e-13	--	324359	0.990754
rs4795195_A_G	17	26318587	A	G	0.574595	0.2878	0.0096	0.0028	0.0006114	++	325513	0.991577
rs1038088_G_T	17	28074563	G	T	0.897866	0.5122	0.0115	0.0023	8.261e-07	--	374279	1
rs3930349_A_C	17	31475545	C	A	0.765207	0.7929	0.0154	0.003	3.493e-07	--	326463	0.993721
rs1106908_A_G	17	34942595	G	A	0.563528	0.5544	0.0173	0.0023	1.454e-13	--	374722	0.999426
rs7219230_C_T	17	39286180	T	C	0.00127019	0.3409	0.0171	0.0027	1.305e-10	++	326465	0.998851
rs2670854_A_G	17	41085683	A	G	0.437079	0.7198	0.0097	0.0027	0.0003356	++	373487	1
rs11655587_C_T	17	47140794	C	T	0.819862	0.6433	0.0204	0.003	1.175e-11	-?	221863	0.991833
rs7211966_C_T	17	54374611	C	T	9.01338e-05	0.9714	0.0014	0.0088	0.8768	+-	320471	0.994606
rs11649864_A_G	17	56093061	A	G	0.0458995	0.0858	0.0127	0.0045	0.004699	++	310212	0.997534
rs8075273_A_C	17	61728881	C	A	0.248285	0.7097	0.012	0.0026	4.446e-06	--	374578	0.998729
rs12449442_A_G	17	65947640	A	G	0.588315	0.223	0.0142	0.0029	1.168e-06	++	371418	0.995252
rs2619976_C_T	17	71754545	T	C	0.00122639	0.3998	0.0034	0.0026	0.181	++	325512	0.991513
rs3744017_A_G	17	73871467	A	G	0.44227	0.1945	0.0157	0.0032	1.138e-06	++	326434	0.998267
rs8081039_C_T	17	75995829	T	C	0.751998	0.0611	0.0208	0.0055	0.0001499	++	319969	0.986702
rs12939549_A_G	17	78611724	A	G	0.404098	0.5562	0.02	0.0023	1.287e-17	++	374450	0.997733
rs4239020_C_T	17	80176641	T	C	0.497876	0.6863	0.0092	0.0025	0.000293	++	364545	1
rs7238896_A_G	18	1840658	G	A	0.432112	0.1421	0.0191	0.0041	3.903e-06	-?	221863	0.981662
rs891387_C_T	18	21103909	T	C	0.470586	0.4956	0.0227	0.0025	6.808e-20	++	326401	0.999065
rs16940823_A_C	18	22137319	C	A	0.162463	0.8313	0.013	0.0033	7.329e-05	--	326337	0.98121
rs1941697_A_G	18	31251276	A	G	0.833321	0.4447	0.0113	0.0025	6.571e-06	++	326405	1
rs1356506_C_T	18	40708038	T	C	0.0404345	0.6285	0.0098	0.0026	0.0001623	++	326447	0.99479
rs11874040_A_G	18	42595996	A	G	0.437079	0.7158	0.0138	0.0027	4.184e-07	++	321125	0.994906
rs9965170_A_G	18	44788274	G	A	0.809936	0.5622	0.01	0.0025	7.111e-05	--	326373	0.999768
rs7239114_A_G	18	45921214	A	G	0.00922646	0.5412	0.0072	0.0024	0.002707	++	369086	0.983676
rs8092503_A_G	18	52479487	G	A	0.438266	0.2302	0.0179	0.0028	1.283e-10	--	371260	0.982595
rs6567160_C_T	18	57829135	C	T	0.363473	0.2514	0.0533	0.0028	2.112e-82	--	374656	0.997773
rs12454712_C_T	18	60845884	C	T	0.0782974	0.3754	0.0169	0.0026	4.51e-11	--	335884	1
rs10871589_A_G	18	63285783	G	A	0.316181	0.3221	0.0138	0.0031	7.309e-06	-?	221863	0.99307
rs594821_C_T	18	76745589	C	T	0.322286	0.9081	0.0237	0.0045	1.224e-07	--	326474	1
rs3746038_C_T	19	1852494	C	T	0.557383	0.7831	0.016	0.0031	2.835e-07	--	325937	0.983084
rs56356382_C_T	19	4064057	T	C	0.250077	0.8049	0.0256	0.0036	1.876e-12	+?	221863	0.993923
rs2072597_A_G	19	12996740	G	A	1	0.3054	0.0123	0.0031	7.751e-05	-?	221863	1
rs11668500_C_G	19	18836674	C	G	0.135039	0.5081	0.0157	0.0029	5.42e-08	+?	221863	0.987202
rs12462975_A_G	19	30272202	A	G	0.437079	0.3247	0.0175	0.0027	1.289e-10	++	325797	0.988016
rs29938_C_T	19	34311481	C	T	0.588408	0.6573	0.0168	0.0025	1.308e-11	--	372910	0.995608
rs11672660_C_T	19	46180184	C	T	0.307544	0.8141	0.0362	0.003	2.368e-33	--	358173	0.99966
rs12151152_A_G	19	47563532	G	A	0.206595	0.5904	0.0241	0.0029	2.97e-16	-?	221863	0.980329
rs4802570_C_G	19	49646476	C	G	0.624326	0.3963	0.0127	0.0029	1.612e-05	+?	221863	0.996329
rs148108087_A_G	19	51781455	G	A	0.982292	0.9477	0.0307	0.0068	6.226e-06	-?	221863	0.905705
rs1884389_C_T	20	1410582	C	T	0.0190293	0.5623	0.0062	0.0025	0.0144	--	326391	0.990338
rs615568_G_T	20	3008775	G	T	0.470586	0.4794	0.0112	0.0025	7.988e-06	--	326186	0.993004
rs1884897_A_G	20	6612832	G	A	0.242995	0.6256	0.0207	0.0024	2.028e-17	--	374700	0.992545
rs16996644_C_G	20	15813475	G	C	0.630755	0.1308	0.0195	0.0038	2.35e-07	--	326422	0.992706
rs947088_G_T	20	17171373	T	G	0.0150038	0.7367	0.0073	0.0028	0.009199	++	326358	0.991826
rs1409818_C_T	20	21381121	T	C	0.0170593	0.1074	0.0123	0.0041	0.002791	++	326437	0.991149
rs8122855_A_G	20	25192049	A	G	0.817389	0.339	0.0126	0.0026	1.845e-06	++	326125	0.999506
rs1987960_C_T	20	30649834	C	T	0.552426	0.9546	0.031	0.0071	1.233e-05	-?	221863	0.946631
rs6142067_C_T	20	32556572	T	C	0.588408	0.6046	0.0112	0.0025	9.677e-06	++	326477	0.995335
rs16989232_A_G	20	39291784	A	G	0.26869	0.3823	0.0092	0.0024	0.0001511	++	374251	0.973828
rs6130360_A_G	20	42010996	A	G	0.451016	0.85	0.0138	0.0035	7.409e-05	++	326181	0.997625
rs2425857_A_G	20	44914134	A	G	0.928136	0.4337	0.0118	0.0025	2.676e-06	++	326178	0.997292
rs6019483_A_T	20	47495656	T	A	0.563874	0.8226	0.0191	0.0034	1.669e-08	--	325809	0.987558
rs17806224_A_G	20	51065854	G	A	0.108951	0.819	0.0219	0.0033	1.894e-11	--	326480	0.996429
rs6023633_A_G	20	53453850	G	A	0.920701	0.2224	0.0128	0.003	2.17e-05	--	325685	0.965453
rs6512302_C_G	20	62691550	C	G	0.314785	0.7393	0.0164	0.0029	1.802e-08	++	326307	0.988665
rs2832283_A_G	21	30690558	A	G	0.148926	0.2287	0.0085	0.0028	0.002828	++	374724	0.991883
rs17193211_C_T	21	38885506	C	T	0.565767	0.9298	0.0181	0.0051	0.0004127	--	324609	0.96796
rs8134638_C_T	21	40644170	C	T	0.494501	0.3734	0.0152	0.003	3.21e-07	-?	221863	0.998467
rs4818226_A_G	21	42633065	G	A	0.845954	0.6919	0.0127	0.0027	2.348e-06	--	326420	0.992466
rs427943_A_C	21	46570896	C	A	0.952054	0.5735	0.0175	0.0025	2.19e-12	--	339679	0.991994
rs140733155_A_G	21	48048773	G	A	0.635663	0.011	0.0497	0.0142	0.0004592	-?	221863	0.944831
rs12628891_C_T	22	38317137	C	T	0.470525	0.6809	0.0101	0.0027	0.0002188	--	326227	0.990813
rs12628051_C_T	22	40654276	T	C	0.340852	0.6365	0.0182	0.0026	2.916e-12	++	326042	1
rs713763_A_G	22	48871019	A	G	0.606201	0.4184	0.0126	0.0029	1.821e-05	+?	221863	0.983177

## Sheet: bmi.women
SNP	Chr	Pos	EA	NEA	psexdiff	frqA1.females	beta.females	se.females	pval.females	dir.females	nmeta.females	info.females
rs79113395_A_G	1	1590521	G	A	0.598418	0.7332	0.021	0.003	1.45e-12	-?	262817	0.988786
rs7537581_A_C	1	2725475	A	C	0.630505	0.5289	0.0134	0.0023	7.971e-09	++	394494	0.979632
rs6577584_G_T	1	6715390	G	T	0.583418	0.3415	0.0111	0.0024	3.898e-06	--	394901	0.998663
rs1891215_C_T	1	7727854	C	T	0.880514	0.4616	0.0112	0.0023	1.058e-06	--	394904	0.989138
rs1884429_C_T	1	11112836	T	C	0.263927	0.2349	0.0117	0.0026	4.943e-06	++	434502	0.992288
rs3766160_A_G	1	15808872	G	A	0.345341	0.7748	0.0128	0.0025	2.002e-07	--	434764	1
rs761423_C_T	1	17301672	T	C	0.652023	0.5394	0.0104	0.0023	6.262e-06	++	394895	1
rs61740466_A_G	1	19934900	G	A	0.929253	0.7661	0.0141	0.0031	4.858e-06	-?	262817	0.997594
rs561136_C_T	1	23345051	C	T	0.630533	0.1281	0.0178	0.0033	5.861e-08	--	394907	0.995559
rs945211_C_G	1	32191798	C	G	0.707496	0.6278	0.0137	0.0024	8.65e-09	++	387377	1
rs12022461_A_G	1	33232525	G	A	0.87265	0.8328	0.0166	0.003	4.429e-08	--	394919	0.999388
rs11577094_C_T	1	38026600	T	C	0.296758	0.0787	0.0159	0.004	7.157e-05	++	425174	0.999644
rs112566467_C_T	1	39562627	T	C	0.432772	0.2071	0.0204	0.0032	2.718e-10	+?	262817	0.986296
rs7523668_A_G	1	42408159	G	A	0.833321	0.5756	0.0111	0.0023	1.213e-06	--	394924	0.995435
rs1707322_A_G	1	46505147	G	A	0.555578	0.6821	0.0129	0.0024	5.583e-08	--	434779	0.999466
rs2070929_C_G	1	47683607	C	G	0.643725	0.2862	0.0144	0.0025	1.467e-08	++	394749	0.993579
rs12121950_G_T	1	49710264	T	G	0.867741	0.3355	0.0189	0.0025	2.028e-14	++	394836	0.955743
rs630602_C_G	1	54728864	C	G	0.193998	0.6068	0.0148	0.0024	4.552e-10	++	393983	0.988556
rs17425707_C_T	1	57874879	C	T	0.188377	0.0992	0.0201	0.0038	1.162e-07	--	392707	1
rs12140153_G_T	1	62579891	G	T	0.36125	0.9095	0.0326	0.0047	2.873e-12	-?	262817	0.947242
rs6690398_A_G	1	66447394	A	G	0.15766	0.5493	0.0107	0.0023	3.563e-06	++	394885	0.991022
rs3101336_C_T	1	72751185	C	T	0.0052423	0.6186	0.0226	0.0022	1.995e-24	--	431737	1
rs1514177_C_G	1	74991402	C	G	0.272256	0.425	0.0202	0.0022	4.287e-20	++	434748	0.999276
rs12049202_C_T	1	77967523	T	C	0.66497	0.188	0.0244	0.0029	1.876e-17	++	394784	0.996576
rs6696828_C_G	1	80812020	C	G	0.487763	0.2958	0.0132	0.0025	1.232e-07	++	394910	0.997849
rs284227_C_T	1	82379446	C	T	0.977858	0.2769	0.0154	0.0025	8.598e-10	--	434749	0.99458
rs6604015_C_T	1	93219907	C	T	0.538062	0.0921	0.0191	0.0036	1.444e-07	--	434751	0.99909
rs2968487_C_T	1	96887370	T	C	0.781359	0.2769	0.0173	0.0025	2.441e-12	++	417857	0.998986
rs12072739_A_G	1	98315893	G	A	0.0834	0.2232	0.0205	0.0031	7.357e-11	-?	262817	1
rs1730859_A_G	1	107617707	G	A	0.763692	0.3497	0.0114	0.0023	8.107e-07	--	434758	0.988579
rs17024393_C_T	1	110154688	C	T	0.296941	0.0316	0.0612	0.0066	3.561e-20	--	421153	0.987842
rs1546924_C_T	1	112273485	T	C	0.925026	0.5031	0.0138	0.0022	4.266e-10	++	428260	0.993581
rs10923724_C_T	1	119546842	C	T	0.346684	0.4439	0.0115	0.0022	1.637e-07	--	434773	0.992599
rs3738476_A_C	1	151006539	C	A	0.721968	0.1233	0.0195	0.0035	2.191e-08	--	394664	1
rs61813324_C_T	1	156049877	T	C	0.698738	0.1308	0.0298	0.0039	3.598e-14	+?	262817	0.966354
rs34720381_C_T	1	171455322	T	C	0.434419	0.0891	0.0211	0.0046	4.512e-06	+?	262817	0.993262
rs61828641_A_G	1	174321997	A	G	0.805736	0.109	0.0238	0.0042	1.281e-08	+?	262817	0.996355
rs543874_A_G	1	177889480	G	A	2.58507e-08	0.2232	0.0576	0.0027	8.7e-100	--	434718	1
rs10797987_C_T	1	184651822	C	T	0.0315542	0.4882	0.0156	0.0026	2.054e-09	-?	262817	0.99535
rs10920678_A_G	1	190239907	A	G	0.346684	0.4244	0.0163	0.0022	7.46e-14	++	434469	0.996095
rs2400414_C_T	1	194965200	C	T	0.525436	0.6558	0.0136	0.0024	1.077e-08	--	394929	0.996849
rs1009188_C_T	1	197257090	T	C	0.538717	0.7118	0.0118	0.0026	4.365e-06	++	394888	0.995335
rs2820295_A_G	1	201800868	A	G	0.174919	0.3253	0.0214	0.0024	8.025e-19	++	394857	0.994889
rs13303252_C_T	1	203485142	T	C	0.569305	0.181	0.0172	0.0034	5.681e-07	+?	262817	0.974647
rs6661316_C_T	1	210095527	T	C	0.730058	0.5896	0.0122	0.0022	3.423e-08	++	434677	0.999019
rs946824_C_T	1	243684019	T	C	0.654781	0.135	0.0184	0.0034	6.745e-08	++	394380	0.993448
rs13021737_A_G	2	632348	G	A	0.79128	0.8446	0.0577	0.0029	1.02e-88	--	431491	0.999856
rs10929925_A_C	2	6155557	C	A	0.470624	0.5923	0.013	0.0022	3.86e-09	--	431581	0.995122
rs7607490_A_G	2	12851120	A	G	0.254865	0.1092	0.0188	0.0036	2.504e-07	++	394863	0.995388
rs10203386_A_T	2	25136866	A	T	0.0666723	0.45	0.0342	0.0023	2.518e-50	++	394804	0.99609
rs12470698_A_G	2	27063261	A	G	0.904282	0.5679	0.0102	0.0023	9.899e-06	++	394703	0.99792
rs4372836_C_T	2	28973883	T	C	0.250402	0.3279	0.0152	0.0024	1.208e-10	++	434714	0.99833
rs1561554_C_G	2	35409697	G	C	0.836849	0.3932	0.0121	0.0023	2.263e-07	--	394912	0.985557
rs3770799_A_G	2	36788616	G	A	0.418994	0.3625	0.0127	0.0024	7.533e-08	--	394726	0.997273
rs985060_A_G	2	40284930	G	A	0.851583	0.7281	0.0124	0.0026	1.341e-06	--	394772	0.991393
rs2063177_A_G	2	41712849	A	G	0.772863	0.352	0.0116	0.0024	1.182e-06	++	394539	0.993159
rs786420_C_T	2	44719893	T	C	0.380836	0.7715	0.0155	0.0027	8.836e-09	++	392527	0.991125
rs35809007_A_G	2	47019521	G	A	0.403728	0.6365	0.0184	0.0027	1.409e-11	-?	262817	0.987561
rs7561278_C_T	2	48954905	T	C	0.902712	0.7645	0.017	0.0028	1.363e-09	++	394037	0.974519
rs930295_A_C	2	50233352	A	C	0.505487	0.1534	0.0211	0.0031	1.279e-11	++	394004	0.998216
rs7601895_C_G	2	55281901	C	G	0.523239	0.6892	0.0161	0.0025	9.613e-11	++	391703	0.987396
rs13432055_C_T	2	56603985	C	T	0.470554	0.288	0.0132	0.0024	5.644e-08	--	434468	0.982301
rs4671328_G_T	2	58935282	T	G	0.952054	0.4493	0.0215	0.0023	1.098e-20	++	394767	0.980863
rs1011407_A_G	2	60665768	A	G	0.672057	0.8894	0.0171	0.0036	1.626e-06	++	394858	0.997095
rs13417156_C_T	2	62848319	C	T	0.00751676	0.4229	0.0171	0.0023	4.078e-14	--	417314	0.997128
rs2861685_C_T	2	67837553	T	C	0.67484	0.5861	0.018	0.0026	1.052e-11	+?	262817	0.997983
rs4581940_C_T	2	69655790	T	C	0.00815481	0.5855	0.0067	0.0023	0.003589	++	394882	0.997828
rs934515_A_G	2	79482643	A	G	0.464657	0.1173	0.0202	0.0036	1.365e-08	++	394910	0.978234
rs11126822_A_G	2	81792736	A	G	0.345341	0.3148	0.0101	0.0025	4.143e-05	++	394923	0.996963
rs12714199_C_T	2	86812549	C	T	0.953083	0.3855	0.0146	0.0023	5.124e-10	--	394916	1
rs13002946_A_T	2	100801959	T	A	0.00300862	0.735	0.0221	0.0026	2.234e-17	--	394792	0.987701
rs264962_C_G	2	104308545	C	G	0.206708	0.5443	0.0138	0.0023	1.209e-09	++	394921	0.998264
rs10197031_C_T	2	105454590	C	T	0.739091	0.2719	0.0156	0.0025	5.483e-10	--	394809	0.997835
rs13405033_C_T	2	113994595	T	C	0.00010453	0.1516	0.0056	0.0037	0.128	+?	262817	0.990864
rs13033310_A_G	2	133523605	A	G	0.614418	0.2517	0.0156	0.003	2.828e-07	+?	262817	0.984294
rs13396415_A_C	2	142831758	C	A	0.614418	0.1582	0.0148	0.003	1.085e-06	--	394854	0.998441
rs6710871_A_G	2	143960593	A	G	0.389019	0.1426	0.0218	0.0032	8.404e-12	++	409011	0.999519
rs7560871_A_G	2	145616899	A	G	0.35702	0.0717	0.0191	0.0045	2.437e-05	++	394827	0.994949
rs1451077_A_G	2	147901207	G	A	0.495421	0.4234	0.0151	0.0026	1.087e-08	-?	262817	0.995078
rs10198345_C_T	2	157109395	C	T	0.795043	0.3449	0.0113	0.0024	2.633e-06	--	394766	0.996635
rs12692596_C_T	2	161265910	T	C	0.0910563	0.3605	0.0146	0.0023	9.742e-11	++	434752	0.995441
rs1460676_C_T	2	164567689	C	T	0.170196	0.1779	0.0179	0.0029	1.05e-09	--	434766	0.996267
rs61051952_A_G	2	166148324	A	G	1	0.7548	0.0156	0.003	2.865e-07	+?	262817	0.999743
rs10930502_A_G	2	172890588	A	G	0.679903	0.6938	0.0144	0.0024	1.431e-09	++	434531	0.995525
rs2044469_A_G	2	174961488	G	A	0.839884	0.3375	0.0143	0.0024	3.438e-09	--	394868	0.985863
rs7588437_A_G	2	181575281	G	A	0.479774	0.6328	0.0176	0.0023	8.38e-15	--	434545	0.991305
rs7575118_C_T	2	182653725	T	C	0.0475674	0.1555	0.0101	0.0032	0.00169	++	386684	1
rs7570446_A_C	2	193801010	A	C	0.713563	0.5378	0.0113	0.0026	1.598e-05	+?	262817	0.997699
rs6733834_C_G	2	198518709	C	G	0.66497	0.8083	0.0158	0.0029	3.537e-08	++	394920	0.999084
rs10497870_A_G	2	203970283	A	G	0.414747	0.6085	0.0114	0.0022	2.916e-07	++	434736	0.995036
rs1470545_C_T	2	205365851	T	C	0.765786	0.0369	0.0389	0.0057	1.246e-11	++	388141	0.984114
rs972540_A_G	2	207244783	G	A	0.294783	0.278	0.0115	0.0025	2.57e-06	--	434759	0.99856
rs11692326_C_T	2	208263279	T	C	0.768748	0.2295	0.0156	0.0026	2.035e-09	++	431766	0.999957
rs715_C_T	2	211543055	C	T	0.0823257	0.3036	0.0188	0.0026	2.221e-13	--	366655	0.989401
rs7599312_A_G	2	213413231	G	A	0.0947936	0.7254	0.0159	0.0025	1.074e-10	--	434726	0.978529
rs7589023_C_T	2	220138586	T	C	0.684724	0.8379	0.0167	0.0031	5.597e-08	++	394546	0.990984
rs4973618_A_G	2	229002620	G	A	0.817389	0.3374	0.0141	0.0024	5.234e-09	--	388531	0.999799
rs6720868_C_T	2	230663576	T	C	0.203341	0.3063	0.0169	0.0024	4.646e-12	++	394828	0.996885
rs10179086_C_T	2	232744209	C	T	0.00915645	0.208	0.0162	0.0027	3.059e-09	--	394794	0.990459
rs987071_C_T	2	236786086	C	T	0.822767	0.2359	0.0121	0.0028	1.18e-05	--	394213	0.990908
rs1554194_C_G	3	8138041	C	G	0.652023	0.5027	0.0098	0.0023	2.449e-05	++	393479	0.99493
rs59302296_A_T	3	9507314	A	T	0.572329	0.0989	0.0212	0.0044	1.311e-06	+?	262817	0.998958
rs10510419_G_T	3	12426936	G	T	0.892342	0.8535	0.0165	0.0031	9.474e-08	--	431117	1
rs2455793_A_G	3	15743844	A	G	0.158079	0.4172	0.0115	0.0022	1.976e-07	++	433734	0.999364
rs4857968_A_G	3	20714580	G	A	0.571178	0.7053	0.0141	0.0025	1.015e-08	--	434407	0.991722
rs6804842_A_G	3	25106437	G	A	0.017127	0.5698	0.0106	0.0022	1.665e-06	--	434445	0.991473
rs13062093_G_T	3	35667057	G	T	0.470554	0.368	0.0137	0.0024	8.001e-09	--	394927	0.998989
rs9816029_C_G	3	41311362	C	G	0.953967	0.3451	0.0111	0.0024	3.774e-06	++	394721	0.998311
rs9839267_G_T	3	42332624	T	G	0.476491	0.893	0.0244	0.0036	1.09e-11	++	394071	0.990623
rs113706999_A_T	3	44159156	A	T	0.0728067	0.0229	0.0553	0.0092	1.558e-09	+?	262817	0.909391
rs55676934_A_G	3	45222958	G	A	0.601226	0.3276	0.0136	0.0028	1.095e-06	-?	262817	0.994381
rs9862795_A_T	3	49915506	T	A	1	0.5225	0.027	0.0026	5.3e-25	-?	262817	0.998262
rs3774573_C_T	3	53799960	T	C	0.225729	0.7418	0.0169	0.0027	2.212e-10	++	394856	0.990217
rs12488237_C_T	3	56114861	C	T	0.0193917	0.0615	0.016	0.0048	0.0008615	--	431294	1
rs1916801_A_T	3	61187046	A	T	0.826201	0.6199	0.017	0.0022	1.752e-14	++	430006	0.996877
rs1452075_C_T	3	62481063	T	C	0.0893283	0.7318	0.0159	0.0025	1.469e-10	++	428309	1
rs11915371_A_C	3	70539559	C	A	0.00716246	0.1972	0.0108	0.0028	0.000134	--	394738	0.996183
rs1523768_A_G	3	77667044	G	A	0.882851	0.328	0.0126	0.0024	7.567e-08	--	434713	0.996867
rs6781254_C_T	3	80649139	T	C	0.340852	0.3053	0.0117	0.0024	9.814e-07	++	430446	0.995958
rs3849570_A_C	3	81792112	A	C	0.253282	0.3549	0.0111	0.0023	1.645e-06	++	416331	0.999727
rs9818122_C_T	3	85861064	C	T	0.737567	0.2068	0.0224	0.0027	1.115e-16	--	434726	0.996804
rs56398417_C_T	3	88024986	C	T	0.000965556	0.6956	0.0085	0.0028	0.002801	-?	262817	0.996632
rs1580099_A_C	3	94003603	C	A	1	0.4213	0.0182	0.0023	6.698e-16	--	408935	0.996159
rs1436344_C_G	3	104606144	C	G	0.489275	0.5682	0.0133	0.0023	8.015e-09	++	394912	0.997362
rs4273371_C_T	3	108119071	C	T	0.0889921	0.4949	0.0087	0.0022	6.028e-05	--	434596	1
rs17681451_A_G	3	114399296	G	A	0.431295	0.9242	0.0194	0.0042	4.573e-06	--	394918	0.999114
rs6804181_A_T	3	116937546	A	T	0.0834	0.8203	0.0107	0.0031	0.0005473	++	394535	0.990704
rs779206_A_G	3	118023515	G	A	0.512151	0.2808	0.013	0.0026	6.528e-07	--	394809	0.988175
rs16834431_C_T	3	123285856	T	C	0.769242	0.2053	0.0136	0.0028	1.468e-06	++	394849	0.994833
rs76594121_G_T	3	128189391	T	G	0.378543	0.9547	0.0258	0.0065	6.819e-05	+?	262817	0.941255
rs7631156_A_G	3	131751628	A	G	0.0554819	0.3082	0.0183	0.0025	8.057e-14	++	394929	0.999306
rs7621025_C_T	3	136272246	C	T	0.505337	0.7392	0.02	0.0025	1.622e-15	--	434707	0.999217
rs1199334_A_G	3	138091140	A	G	0.900969	0.1901	0.0154	0.0028	2.863e-08	++	434646	0.997529
rs16851483_G_T	3	141275436	T	G	0.904282	0.0728	0.0363	0.0046	2.278e-15	++	394844	0.998438
rs355777_C_G	3	154034950	C	G	0.416955	0.3968	0.0143	0.0023	8.183e-10	++	394747	0.996732
rs6809307_C_T	3	156862041	T	C	0.895698	0.2592	0.0139	0.0026	1.13e-07	++	394917	0.99687
rs2682406_A_T	3	158026489	T	A	0.306705	0.5889	0.0114	0.0023	1.193e-06	--	390857	0.999506
rs507856_C_T	3	161453946	T	C	0.508357	0.5642	0.0122	0.0023	1.144e-07	++	391845	0.996673
rs6804915_A_C	3	170627909	A	C	0.142604	0.2931	0.0149	0.0029	2.35e-07	+?	262817	0.994677
rs39654_A_G	3	173095123	G	A	0.32115	0.5481	0.0176	0.0023	3.088e-14	--	394804	0.993302
rs6443750_C_T	3	181329682	C	T	0.847373	0.8002	0.0151	0.0029	1.511e-07	--	428964	1
rs3752904_C_T	3	183996068	C	T	0.630274	0.4858	0.011	0.0022	5.656e-07	--	434767	0.999644
rs9816226_A_T	3	185834499	T	A	0.419806	0.8258	0.0308	0.0028	1.754e-27	--	428004	0.989581
rs7616009_A_G	3	194881756	G	A	0.914254	0.8396	0.0152	0.0032	2.513e-06	--	394864	0.976917
rs34801745_C_G	3	196115497	C	G	0.447808	0.3596	0.0119	0.0027	1.225e-05	+?	262817	0.998492
rs2051559_C_T	4	3298800	C	T	0.476871	0.1426	0.0162	0.0034	1.922e-06	--	394767	0.991953
rs6818414_C_T	4	16600664	C	T	0.673836	0.4823	0.0099	0.0023	1.734e-05	--	394824	0.988886
rs1477890_A_G	4	18511738	G	A	0.265987	0.5151	0.015	0.0023	1.012e-10	--	388458	0.997236
rs73249175_G_T	4	20219595	G	T	0.273261	0.1254	0.0253	0.004	1.682e-10	-?	262817	0.998856
rs34811474_A_G	4	25408838	G	A	0.386685	0.778	0.0317	0.0031	5.19e-24	-?	262817	1
rs73213501_A_C	4	28514830	A	C	0.220336	0.8263	0.0218	0.0035	3.355e-10	+?	262817	0.995728
rs4270551_A_C	4	30703243	A	C	0.458678	0.132	0.0196	0.0034	1.172e-08	++	392877	0.98983
rs1000096_C_T	4	38692835	C	T	0.133386	0.6212	0.0119	0.0024	6.788e-07	--	385117	0.977675
rs10938397_A_G	4	45182527	G	A	0.286192	0.4288	0.0315	0.0022	1.66e-45	--	434203	1
rs6832762_A_G	4	53287576	G	A	0.833321	0.4909	0.01	0.0023	1.511e-05	--	391055	0.997512
rs2192158_A_G	4	55505360	A	G	0.54766	0.4492	0.0146	0.0023	2.055e-10	++	394837	0.997295
rs1119950_A_G	4	60228517	G	A	0.0409949	0.4342	0.0139	0.0026	5.099e-08	--	320452	0.998433
rs1346841_A_G	4	65651730	G	A	0.588408	0.5885	0.0119	0.0023	3.936e-07	--	394724	0.989028
rs10002111_A_G	4	67815504	A	G	0.00359301	0.2244	0.0169	0.0028	9.261e-10	++	394914	0.993308
rs17001561_A_G	4	77096118	A	G	0.856795	0.1553	0.0146	0.0031	1.822e-06	++	434774	0.995943
rs35851183_A_G	4	80717182	G	A	0.403728	0.3584	0.0109	0.0027	6.553e-05	-?	262817	0.991377
rs1481012_A_G	4	89039082	A	G	0.649346	0.8896	0.02	0.0035	1.338e-08	++	434505	0.994279
rs2870710_C_G	4	94411606	C	G	0.687675	0.805	0.0136	0.0029	2.95e-06	++	388526	0.993995
rs2241743_A_G	4	96091524	G	A	0.158079	0.4299	0.0123	0.0022	2.941e-08	--	434303	1
rs13107325_C_T	4	103188709	T	C	0.495162	0.0826	0.0452	0.0044	9.328e-25	++	434263	1
rs326845_A_G	4	112747919	G	A	0.506785	0.6226	0.0109	0.0024	4.931e-06	--	394775	0.995603
rs12509234_C_T	4	120319434	C	T	0.266916	0.2759	0.0101	0.0025	5.721e-05	--	394911	0.999547
rs2391540_A_T	4	130726833	T	A	0.370917	0.3267	0.0128	0.0024	1.715e-07	--	394810	0.993475
rs1451109_A_G	4	137071335	G	A	0.118295	0.3158	0.0133	0.0024	1.769e-08	--	433736	0.997238
rs57800857_A_C	4	140863365	A	C	0.0684885	0.6334	0.0186	0.0027	1.069e-11	+?	262817	0.986979
rs17019336_A_T	4	145333609	T	A	0.0111106	0.7709	0.0088	0.0026	0.0006705	--	433622	0.997309
rs3914628_C_T	4	147438019	T	C	0.557553	0.8602	0.0173	0.0031	2.156e-08	++	434764	0.984491
rs17276464_C_T	4	153028860	T	C	0.0144168	0.4142	0.0066	0.0022	0.003263	++	434425	0.989607
rs13110266_A_G	4	162129844	G	A	0.177393	0.5973	0.0142	0.0022	1.546e-10	--	434749	0.992308
rs148636479_A_T	4	164359678	A	T	0.146798	0.9724	0.0479	0.0085	2.177e-08	+?	262817	0.871654
rs1522569_G_T	4	171632637	T	G	0.401909	0.8187	0.0151	0.003	4.058e-07	++	394795	0.994005
rs1437842_A_G	4	173597016	G	A	0.588408	0.5088	0.0093	0.0023	5.299e-05	--	388052	0.991595
rs6850421_A_G	4	180187034	A	G	0.0835413	0.4563	0.0142	0.0026	6.839e-08	+?	262817	0.997433
rs698147_A_G	5	3513485	A	G	0.452298	0.4465	0.0108	0.0023	2.564e-06	++	393971	0.994274
rs6890310_A_G	5	27193573	G	A	0.029521	0.706	0.0154	0.0025	1.381e-09	--	394897	0.992123
rs6451675_C_G	5	43110855	G	C	0.487763	0.6737	0.0148	0.0025	2.396e-09	--	394617	0.989821
rs12189178_C_T	5	50914726	T	C	0.726614	0.0346	0.0328	0.0062	1.274e-07	++	434027	0.995327
rs7714712_A_C	5	60732552	C	A	0.644217	0.6311	0.0115	0.0024	1.536e-06	--	394863	0.999035
rs4700608_C_T	5	63026280	C	T	0.588408	0.4754	0.0156	0.0023	6.783e-12	--	394926	0.999546
rs12522567_G_T	5	64087023	T	G	0.102861	0.4936	0.0134	0.0022	9.363e-10	++	434725	0.9878
rs249612_C_T	5	66200783	T	C	0.381591	0.7128	0.0172	0.0029	2.803e-09	+?	262817	0.990225
rs2112347_G_T	5	75015242	T	G	0.0314982	0.6296	0.0309	0.0023	2.128e-42	++	434716	1
rs10942267_A_G	5	80841914	A	G	0.29157	0.6943	0.0162	0.0025	5.85e-11	++	394898	0.993311
rs1501673_A_G	5	87963600	A	G	0.0432509	0.1354	0.0242	0.0034	6.23e-13	++	394907	0.99626
rs4242244_G_T	5	92546237	T	G	0.588408	0.5785	0.0109	0.0023	2.399e-06	++	394831	0.995331
rs159032_C_T	5	94206202	T	C	0.10537	0.2312	0.0149	0.0027	4.515e-08	++	389635	0.997902
rs7713317_A_G	5	95716722	G	A	0.402575	0.2801	0.0153	0.0024	2.696e-10	--	433157	0.994974
rs325220_A_G	5	98304564	G	A	0.119089	0.703	0.0087	0.0024	0.0003672	--	433926	0.99599
rs4703019_A_G	5	102053558	A	G	0.593856	0.3906	0.0092	0.0022	4.106e-05	++	434550	0.998066
rs2447832_C_T	5	103933473	T	C	0.32115	0.4438	0.0127	0.0023	3.249e-08	++	394912	0.997119
rs11739877_C_T	5	105876806	T	C	0.885251	0.6228	0.0118	0.0024	5.944e-07	++	394891	1
rs288230_C_T	5	107422067	T	C	0.224883	0.841	0.0262	0.003	7.003e-18	++	394923	0.993947
rs459552_A_T	5	112176756	T	A	0.239574	0.2249	0.0155	0.0026	4.547e-09	--	431825	1
rs4895231_C_G	5	119388659	C	G	0.185903	0.4684	0.0143	0.0023	9.262e-10	++	393536	0.990682
rs1582931_A_G	5	122657199	G	A	0.740872	0.5257	0.0124	0.0023	1.058e-07	--	394533	0.979289
rs6864049_A_G	5	124330522	G	A	0.801857	0.5069	0.0121	0.0022	3.877e-08	--	434683	0.978247
rs1363695_C_T	5	130378027	C	T	0.612822	0.7625	0.0133	0.0027	1.287e-06	--	394917	0.981511
rs329124_A_G	5	133865452	A	G	0.763692	0.5909	0.0139	0.0023	1.608e-09	++	394914	0.995677
rs13174863_A_G	5	139080745	G	A	0.000209946	0.1457	0.027	0.0031	4.533e-18	--	427624	0.978433
rs13155259_A_G	5	144623437	G	A	0.525436	0.3315	0.0119	0.0024	9.022e-07	--	394642	0.98603
rs114285050_A_G	5	145895394	G	A	0.385569	0.9922	0.0703	0.0149	2.26e-06	-?	262817	1
rs41290587_C_T	5	151045923	T	C	0.562164	0.0068	0.0842	0.016	1.313e-07	+?	262817	1
rs10044136_C_G	5	153546808	G	C	0.740872	0.4356	0.0159	0.0023	4.283e-12	--	394927	0.998418
rs7734385_A_G	5	158460212	G	A	0.683432	0.5526	0.0102	0.0022	4.09e-06	--	434239	0.996461
rs2861089_A_T	5	164557954	A	T	0.795043	0.3807	0.0112	0.0024	2.387e-06	++	394855	0.999072
rs2053682_A_C	5	170599327	A	C	0.374458	0.6776	0.0183	0.0025	1.888e-13	++	394072	0.988057
rs192829047_C_T	5	173277247	C	T	0.0682549	0.0152	0.0635	0.0112	1.587e-08	-?	262817	0.903743
rs6556301_G_T	5	176527577	G	T	0.132832	0.6286	0.0092	0.0024	9.396e-05	--	416103	0.983643
rs2228213_A_G	6	12124855	G	A	0.928136	0.6626	0.0148	0.0023	9.209e-11	--	434761	1
rs11757278_C_T	6	13180454	T	C	0.470525	0.6948	0.0136	0.0025	4.83e-08	++	394742	0.998245
rs5017416_G_T	6	18492350	T	G	0.707658	0.0505	0.028	0.0061	3.98e-06	+?	262817	0.970439
rs3806114_A_G	6	20482335	G	A	0.141015	0.3057	0.0141	0.0024	4.485e-09	--	433865	0.976095
rs6934973_A_G	6	21921026	G	A	0.453628	0.297	0.0137	0.0025	5.068e-08	--	394880	0.995188
rs1355459_A_G	6	23871700	A	G	0.597956	0.315	0.012	0.0025	9.672e-07	++	394907	0.994293
rs2178899_A_T	6	31606756	A	T	0.966639	0.8853	0.0248	0.0033	7.162e-14	++	429283	0.999857
rs9277972_A_T	6	33276770	T	A	0.0121875	0.1932	0.0133	0.0029	5.986e-06	--	393919	1
rs6932930_A_G	6	34677103	G	A	0.121082	0.2139	0.0278	0.0026	7.128e-27	--	433677	1
rs17757975_C_T	6	38214150	T	C	0.325674	0.8447	0.0138	0.0033	2.3e-05	++	394924	0.995585
rs2033529_A_G	6	40348653	G	A	0.908086	0.2745	0.0201	0.0024	8.833e-17	--	434633	0.991641
rs35679149_A_G	6	43604167	A	G	0.133408	0.9742	0.0503	0.0083	1.184e-09	+?	262817	1
rs857601_G_T	6	44805214	T	G	0.760135	0.7151	0.0102	0.0025	4.758e-05	++	394815	0.998054
rs10498767_C_G	6	46363557	G	C	0.149006	0.5451	0.0157	0.0023	7.054e-12	--	394917	0.99299
rs2206277_C_T	6	50798526	T	C	0.117671	0.1528	0.039	0.0028	6.046e-43	++	434761	1
rs816367_C_G	6	53995542	G	C	0.772863	0.3493	0.0111	0.0024	3.099e-06	--	394926	0.998593
rs2622274_G_T	6	64240516	G	T	0.336033	0.5448	0.0113	0.0023	8.623e-07	--	394921	0.996904
rs6916553_A_G	6	70146918	G	A	0.979814	0.7655	0.012	0.0027	1.282e-05	--	391128	0.997884
rs10498891_C_T	6	73891434	T	C	0.401269	0.9311	0.017	0.0047	0.0002534	++	394830	0.991161
rs7773045_G_T	6	81443423	T	G	0.00036229	0.9211	0.0054	0.0041	0.1831	++	430094	0.999451
rs7769594_C_T	6	83447813	T	C	0.80711	0.1602	0.0169	0.0031	8.158e-08	++	394633	0.978749
rs16882001_A_G	6	90322237	G	A	0.145199	0.0495	0.019	0.0052	0.0002589	--	392816	0.989629
rs9320823_C_T	6	98429337	C	T	0.149006	0.5839	0.0151	0.0023	1.009e-10	--	394928	0.999049
rs12209887_A_G	6	101156806	A	G	0.1761	0.4594	0.0093	0.0023	5.32e-05	++	394635	0.994461
rs1417665_C_T	6	104816944	T	C	0.718186	0.8017	0.0199	0.0029	5.683e-12	++	394891	0.988847
rs12206094_C_T	6	108906200	C	T	0.402575	0.7095	0.0157	0.0024	1.224e-10	--	434727	0.996379
rs2357760_A_G	6	120213880	A	G	0.399911	0.6732	0.0159	0.0023	1.091e-11	++	434770	0.99263
rs1871329_A_G	6	124911534	G	A	0.685595	0.2375	0.0126	0.0027	3.82e-06	--	394656	0.986416
rs1269175_A_G	6	126040435	A	G	0.292697	0.5092	0.0095	0.0023	3.892e-05	++	394781	0.987142
rs7740107_A_T	6	130374461	T	A	0.538717	0.2569	0.0108	0.0026	3.167e-05	--	394870	0.996647
rs2246012_C_T	6	131898208	C	T	0.885221	0.1469	0.0157	0.0029	7.58e-08	--	434762	1
rs9376609_A_G	6	141671732	A	G	0.193998	0.3862	0.0126	0.0024	1.015e-07	++	394919	0.998509
rs765875_C_T	6	143185683	C	T	0.673836	0.5344	0.0124	0.0023	5.489e-08	--	394903	0.996785
rs10499276_C_T	6	154309808	T	C	0.686657	0.1116	0.0188	0.0033	1.057e-08	++	434760	0.997672
rs487152_A_C	6	160774486	A	C	0.706607	0.5008	0.0108	0.0022	7.094e-07	++	432379	0.994786
rs13191362_A_G	6	163033350	A	G	0.239738	0.8551	0.0208	0.0034	6.397e-10	++	434660	0.994597
rs4721089_C_T	7	1872921	T	C	0.464054	0.7833	0.0186	0.0032	5.482e-09	+?	262817	0.996414
rs4722398_C_T	7	3125220	T	C	0.452056	0.1477	0.0161	0.0034	1.485e-06	++	394879	1
rs6463489_C_T	7	5542513	T	C	0.921264	0.0943	0.0164	0.0035	3.898e-06	++	434660	0.995662
rs6968554_A_G	7	17287106	G	A	0.92656	0.6107	0.0103	0.0023	5.708e-06	--	434547	0.998076
rs4721823_C_G	7	19785888	G	C	0.90015	0.8576	0.0143	0.0033	1.232e-05	--	394907	0.993084
rs4307239_A_G	7	24354300	G	A	0.0666723	0.4643	0.0141	0.0023	1.311e-09	--	394329	0.991771
rs11971098_A_G	7	26699061	G	A	0.0594359	0.0907	0.0237	0.0041	6.489e-09	--	394930	0.98831
rs1635853_G_T	7	28189549	G	T	0.753764	0.5862	0.01	0.0022	6.256e-06	--	430671	0.999855
rs215614_A_G	7	32347335	G	A	0.165921	0.3756	0.0126	0.0024	1.327e-07	--	394914	1
rs2237403_C_T	7	39448936	C	T	0.795043	0.6372	0.0127	0.0024	1.464e-07	--	394798	0.999125
rs6962280_A_G	7	44788657	G	A	0.00590401	0.5637	0.0101	0.0026	0.0001338	-?	262817	0.989033
rs10499694_A_G	7	50614173	A	G	0.521011	0.4938	0.0136	0.0022	3.986e-10	++	434721	0.995145
rs1035010_C_T	7	69598328	T	C	0.395002	0.247	0.0154	0.0027	6.023e-09	++	369162	0.999241
rs10950289_A_G	7	71429308	A	G	0.101928	0.8391	0.0212	0.0036	4.595e-09	+?	262817	0.975344
rs1167821_A_T	7	75150312	T	A	0.694102	0.4449	0.0197	0.0026	9.332e-14	-?	262817	0.995792
rs6954694_A_G	7	76632098	G	A	0.000860773	0.1655	0.0171	0.0035	1.363e-06	-?	262817	0.981689
rs1852006_A_G	7	77829768	G	A	0.214563	0.6218	0.0136	0.0024	1.402e-08	--	394777	1
rs7777084_A_G	7	93089243	A	G	0.976016	0.46	0.0126	0.0023	4.108e-08	++	394230	0.996696
rs11761528_C_T	7	99118801	C	T	0.945844	0.9131	0.0215	0.0041	1.581e-07	--	394756	1
rs1048303_C_T	7	100804140	C	T	0.904282	0.4184	0.0102	0.0023	9.206e-06	--	394867	0.997214
rs2299383_C_T	7	103418846	T	C	0.132153	0.3952	0.0182	0.0022	2.728e-16	++	431775	0.987922
rs1721447_G_T	7	109214139	G	T	0.452298	0.4917	0.009	0.0023	8.193e-05	--	394906	1
rs2396625_A_T	7	113028634	T	A	0.617001	0.5809	0.0172	0.0023	2.317e-13	--	394857	0.983597
rs1899689_C_T	7	121964349	T	C	0.730058	0.3944	0.012	0.0022	6.739e-08	++	434720	0.99873
rs7802342_G_T	7	137435925	G	T	0.574595	0.2953	0.0133	0.0026	1.799e-07	--	391619	0.996972
rs11525873_C_T	7	138817193	T	C	0.814007	0.8993	0.0231	0.0044	1.251e-07	+?	262817	0.991504
rs62491456_G_T	7	139885277	T	G	0.938819	0.0951	0.0207	0.0045	3.977e-06	+?	262817	0.993634
rs2907948_A_G	7	150638484	G	A	0.470525	0.7559	0.0154	0.0025	1.475e-09	--	434687	0.99806
rs1658820_G_T	8	4288577	T	G	0.314785	0.2369	0.0149	0.0027	2.616e-08	++	387376	0.982671
rs4841504_A_C	8	11024663	C	A	0.124285	0.4997	0.0144	0.0022	7.776e-11	--	434686	0.989299
rs4123853_C_T	8	14091025	T	C	0.174919	0.373	0.0119	0.0024	4.874e-07	++	394846	0.9977
rs354508_C_T	8	15535226	C	T	0.142938	0.8387	0.0121	0.0031	0.0001039	--	394786	0.992429
rs10101364_C_T	8	20634888	T	C	0.578829	0.6797	0.0131	0.0025	1.063e-07	++	391867	0.991362
rs11781222_C_T	8	23389571	T	C	0.174876	0.8518	0.0146	0.0032	6.356e-06	++	434553	0.987718
rs2081493_C_G	8	25651528	C	G	0.867741	0.2998	0.0113	0.0025	5.458e-06	++	394929	0.999519
rs1982441_G_T	8	28021769	T	G	0.542045	0.1327	0.0176	0.0034	2.424e-07	++	392920	0.993729
rs10954772_C_T	8	30863938	T	C	0.463304	0.3181	0.0153	0.0028	6.225e-08	+?	262817	0.981932
rs7826312_C_T	8	32400115	C	T	0.683432	0.5669	0.0107	0.0022	1.751e-06	--	434606	0.98681
rs4739570_A_G	8	34324581	A	G	0.355684	0.6187	0.0126	0.0024	1.058e-07	++	394850	0.995965
rs36061954_C_T	8	38329650	T	C	0.180145	0.398	0.0143	0.0027	8.607e-08	+?	262817	0.997196
rs12681792_A_C	8	62054463	A	C	0.0711648	0.2036	0.0183	0.0029	2.609e-10	++	394464	0.98891
rs13264909_A_T	8	64702385	A	T	0.0225419	0.564	0.0159	0.0026	2.018e-09	+?	262817	0.992497
rs10092723_A_C	8	67194710	C	A	0.294276	0.7516	0.0118	0.0026	7.574e-06	--	394896	0.985185
rs1431659_A_G	8	73439070	A	G	0.556515	0.2735	0.0196	0.0026	2.944e-14	++	394898	0.993753
rs2170382_C_T	8	74689288	T	C	0.525436	0.1101	0.0199	0.0036	3.427e-08	++	394907	0.992808
rs17405819_C_T	8	76806584	T	C	0.603387	0.683	0.0218	0.0024	7.812e-20	++	434761	0.99979
rs16907751_C_T	8	81375457	C	T	0.0807662	0.9131	0.0161	0.0039	4.085e-05	--	427438	0.991078
rs2196618_A_G	8	85089437	G	A	1	0.7363	0.0138	0.0026	1.527e-07	--	394722	0.993251
rs12546331_C_T	8	87505968	T	C	0.588408	0.5073	0.0102	0.0023	8.31e-06	++	391641	0.998887
rs1601817_A_C	8	89462321	C	A	0.889629	0.6889	0.0106	0.0025	1.959e-05	--	394654	0.993703
rs12680842_A_G	8	95582606	A	G	0.250402	0.6841	0.013	0.0024	3.355e-08	++	431235	0.993335
rs3134358_G_T	8	101958433	T	G	0.563762	0.6195	0.0118	0.0024	6.228e-07	++	388329	0.999184
rs1383592_A_G	8	106430676	A	G	0.221571	0.2129	0.0146	0.0028	2.079e-07	++	394786	0.995722
rs3808477_C_T	8	116670347	C	T	0.39238	0.7261	0.0189	0.0026	1.537e-13	--	394782	0.99668
rs72673947_A_G	8	118884379	G	A	0.237815	0.1093	0.0206	0.0042	1.063e-06	-?	262817	0.98111
rs2954021_A_G	8	126482077	G	A	0.673836	0.4892	0.0097	0.0023	2.21e-05	--	394896	0.99957
rs11997238_A_G	8	132871608	G	A	0.933153	0.0932	0.0192	0.0041	2.412e-06	--	394843	0.989764
rs16906845_A_G	8	138215228	G	A	0.20287	0.9398	0.0198	0.0049	4.581e-05	--	394663	1
rs10099330_A_G	8	143383694	G	A	0.416955	0.462	0.0131	0.0023	9.939e-09	--	391606	0.996807
rs7037266_A_C	9	6942940	C	A	0.772863	0.6429	0.0116	0.0024	9.583e-07	--	394830	0.997488
rs12336441_A_T	9	11619764	A	T	0.488488	0.6164	0.014	0.0024	2.947e-09	++	394870	0.995873
rs7031064_A_G	9	14455076	A	G	1	0.5274	0.0111	0.0023	1.372e-06	++	394590	1
rs4740619_C_T	9	15634326	T	C	0.772731	0.5433	0.0196	0.0022	3.013e-19	++	434674	0.998657
rs1411431_A_C	9	16728721	A	C	0.686151	0.1596	0.0232	0.0036	1.071e-10	+?	262817	0.99403
rs10965780_C_G	9	23341715	G	C	0.488488	0.5911	0.0117	0.0024	7.457e-07	--	394216	0.989997
rs2183824_C_T	9	28412078	T	C	0.54766	0.3136	0.0249	0.0023	3.137e-26	++	434095	0.997759
rs12238336_C_T	9	29716655	C	T	0.104497	0.619	0.0147	0.0023	3.058e-10	--	394821	0.994466
rs17720922_C_T	9	31030917	T	C	0.722801	0.1883	0.0126	0.0029	1.682e-05	++	394882	0.99897
rs10971721_C_T	9	33827694	C	T	0.639371	0.8958	0.0206	0.0037	2.741e-08	--	391691	0.998811
rs6476617_A_G	9	37200103	G	A	0.0833113	0.62	0.0179	0.0024	4.575e-14	--	394879	0.995362
rs2134858_C_T	9	73837155	C	T	0.092267	0.4893	0.0089	0.0023	8.672e-05	--	394927	0.998694
rs1634350_A_C	9	81334684	A	C	0.856853	0.4367	0.0117	0.0023	4.262e-07	++	394823	0.982598
rs2777768_A_G	9	84186734	A	G	0.218881	0.7208	0.0135	0.0026	1.861e-07	++	394877	0.993176
rs1187352_C_T	9	87293457	C	T	0.272729	0.6577	0.0103	0.0024	2.268e-05	--	394654	0.995046
rs6559921_A_T	9	88872039	A	T	0.00239502	0.7701	0.0061	0.0027	0.0248	++	394927	0.99579
rs7357754_A_G	9	92207308	G	A	0.0161688	0.5005	0.0161	0.0023	4.127e-12	--	394650	0.994155
rs3811125_C_T	9	94187247	C	T	0.237051	0.7189	0.0128	0.0029	1.156e-05	-?	262817	0.991864
rs10761247_A_G	9	96403367	G	A	0.306705	0.4114	0.0131	0.0023	1.736e-08	--	394889	0.990858
rs12551906_A_G	9	102119090	G	A	0.795043	0.7058	0.0123	0.0024	3.88e-07	--	434279	0.989428
rs7024334_G_T	9	109072075	T	G	0.335937	0.226	0.0159	0.0026	1.63e-09	++	432154	0.999089
rs6477694_C_T	9	111932342	C	T	0.667091	0.3589	0.0126	0.0023	3.383e-08	--	434743	0.990418
rs1928295_C_T	9	120378483	T	C	0.177737	0.5711	0.016	0.0022	2.848e-13	++	434694	0.999926
rs10984756_C_G	9	122651784	G	C	0.826469	0.0945	0.0175	0.0038	4.088e-06	--	394918	0.988454
rs10985968_C_G	9	126094156	C	G	0.904282	0.5031	0.0134	0.0023	9.578e-09	++	393780	0.989264
rs867560_C_G	9	129465233	G	C	0.952054	0.4306	0.0142	0.0023	5.557e-10	--	394888	0.99603
rs7871866_C_G	9	131027982	C	G	0.181822	0.1606	0.0161	0.0032	5.838e-07	++	392490	0.989531
rs3739514_A_G	9	133783025	A	G	0.920701	0.3394	0.0127	0.0028	4.82e-06	+?	262817	0.990702
rs10858334_C_G	9	137989785	G	C	0.476871	0.1529	0.0159	0.0034	3.32e-06	--	389278	0.978181
rs6602411_C_T	10	10264200	T	C	0.804037	0.175	0.0149	0.0031	1.038e-06	++	393393	0.997688
rs7893571_G_T	10	16750129	T	G	0.845954	0.6739	0.0128	0.0025	1.867e-07	++	394673	0.993715
rs1277733_C_T	10	18562538	T	C	0.672231	0.765	0.0128	0.0028	3.762e-06	++	388494	1
rs7084454_A_G	10	21821274	A	G	0.0712213	0.3064	0.0225	0.0025	7.426e-20	++	388449	0.995785
rs12765914_C_T	10	34013507	T	C	0.420683	0.0796	0.0241	0.0041	6.414e-09	++	394870	0.999338
rs10823893_A_G	10	53677313	A	G	0.00496191	0.4056	0.0175	0.0027	5.215e-11	+?	262817	0.999027
rs7070670_C_T	10	61842645	C	T	0.271278	0.6775	0.0145	0.0028	2.795e-07	-?	262817	0.982719
rs10761785_G_T	10	65318766	G	T	0.0101061	0.4861	0.0172	0.0022	4.17e-15	--	434558	0.996172
rs2933451_A_C	10	66626611	C	A	0.250548	0.3308	0.0149	0.0028	9.332e-08	-?	262817	0.990951
rs12098284_C_T	10	76047464	T	C	0.332721	0.1204	0.0205	0.0035	3.717e-09	++	391545	0.998313
rs4746339_A_T	10	77656509	T	A	0.181411	0.7397	0.0158	0.0026	1.464e-09	--	394884	0.998955
rs11001963_C_T	10	78760959	T	C	0.227765	0.5454	0.0129	0.0023	3.084e-08	++	394632	0.978215
rs1249150_A_G	10	79980507	A	G	0.000381417	0.7122	0.0157	0.0025	4.395e-10	++	394889	0.999299
rs7899106_A_G	10	87410904	G	A	0.104449	0.0505	0.0375	0.005	7.649e-14	--	434528	0.986531
rs2450448_A_T	10	93062111	A	T	0.221571	0.6873	0.0154	0.0028	5.229e-08	+?	262817	0.998738
rs2439823_A_G	10	99778226	G	A	0.718277	0.5491	0.017	0.0023	1.511e-13	--	394587	0.991052
rs41310284_A_C	10	102447647	C	A	0.085558	0.9029	0.0247	0.0045	2.847e-08	-?	262817	0.982738
rs4290163_G_T	10	104610926	T	G	0.432922	0.3987	0.0125	0.0022	2.246e-08	++	432315	0.999063
rs7903146_C_T	10	114758349	C	T	0.0165914	0.7232	0.0148	0.0024	8.234e-10	--	434780	1
rs10886017_A_C	10	118672531	A	C	0.279058	0.2402	0.0166	0.0025	3.891e-11	++	434522	0.982787
rs845084_A_G	10	125220036	A	G	0.270798	0.267	0.0115	0.0026	1.072e-05	++	394605	0.98939
rs17636031_C_T	10	126594078	C	T	0.33134	0.2745	0.0168	0.0025	1.415e-11	--	429085	0.994828
rs4880341_C_T	10	133992689	C	T	0.367107	0.4284	0.0143	0.0023	4.526e-10	--	394699	0.998582
rs10840606_A_G	11	2234690	G	A	0.267085	0.1848	0.0168	0.0031	4.983e-08	--	382503	0.972359
rs3750944_A_G	11	6239344	G	A	0.402575	0.4349	0.0082	0.0024	0.0005761	--	384764	1
rs4256980_C_G	11	8673939	G	C	0.0165517	0.6714	0.0221	0.0023	3.534e-22	--	433985	0.996063
rs1982350_A_G	11	13350131	G	A	0.908086	0.6471	0.0159	0.0024	3.501e-11	--	394530	0.977543
rs5215_C_T	11	17408630	T	C	0.356666	0.631	0.0106	0.0023	2.876e-06	++	431656	1
rs6265_C_T	11	27679916	C	T	0.00618834	0.8171	0.0368	0.0028	7.952e-40	--	434768	1
rs2452141_A_T	11	29230734	T	A	0.079894	0.6387	0.014	0.0023	6.856e-10	--	430864	0.997913
rs2065418_G_T	11	30422068	T	G	0.060641	0.6466	0.0117	0.0024	1.12e-06	++	394787	0.997725
rs223058_A_G	11	32125855	G	A	0.12608	0.664	0.013	0.0024	1.037e-07	--	394900	0.998835
rs2862996_G_T	11	43653833	G	T	0.426195	0.298	0.0226	0.0024	1.109e-21	--	434704	1
rs11038428_G_T	11	45404318	G	T	0.260308	0.7196	0.0149	0.0024	8.804e-10	--	432783	0.98827
rs7124681_A_C	11	47529947	A	C	0.379778	0.4175	0.0247	0.0022	9.267e-29	++	434712	1
rs6591407_A_C	11	56914157	C	A	0.861698	0.7995	0.0129	0.0028	4.731e-06	--	434762	0.995198
rs7947143_A_G	11	64090422	G	A	0.0599485	0.8472	0.0212	0.0032	1.72e-11	--	394693	0.996137
rs10896012_C_T	11	65278461	C	T	0.0135427	0.2147	0.0203	0.0028	9.022e-13	--	394681	0.99646
rs592483_C_T	11	69445173	C	T	0.414747	0.4058	0.0147	0.0022	4.728e-11	--	432762	0.990703
rs7123876_C_T	11	72444583	C	T	0.00908194	0.2504	0.0075	0.0025	0.002759	--	434706	0.996333
rs12282785_A_C	11	76476030	C	A	0.291329	0.7789	0.0175	0.0032	3.775e-08	-?	262817	0.972667
rs349088_A_C	11	84814393	C	A	0.399911	0.526	0.0122	0.0023	1.207e-07	--	394793	0.990655
rs61903695_A_G	11	89922417	G	A	0.536396	0.249	0.0141	0.003	3.553e-06	-?	262817	0.998989
rs2605603_A_G	11	93221105	G	A	0.062718	0.5195	0.0132	0.0022	1.396e-09	--	434718	0.994161
rs2155645_C_T	11	112912947	C	T	0.0669784	0.7412	0.015	0.0025	1.494e-09	--	434769	0.990184
rs12286929_A_G	11	115022404	G	A	1	0.4964	0.0178	0.0022	3.241e-16	--	434684	0.995768
rs76942203_A_G	11	116973247	A	G	0.354973	0.0589	0.0301	0.0056	6.428e-08	+?	262817	0.997444
rs3825061_C_T	11	118944675	T	C	0.489275	0.3845	0.015	0.0023	1.307e-10	++	394749	0.999277
rs11218510_A_G	11	121922587	G	A	0.044382	0.6052	0.017	0.0027	2.644e-10	-?	262817	0.998072
rs7944782_G_T	11	130795698	G	T	0.928136	0.4973	0.0149	0.0023	1.341e-10	--	394682	0.988343
rs12222235_C_T	11	131984330	C	T	0.54146	0.6689	0.014	0.0025	1.165e-08	--	394882	0.990705
rs12364470_G_T	11	134601012	G	T	0.415111	0.145	0.02	0.003	2.537e-11	--	431037	1
rs11611246_G_T	12	939480	T	G	0.389632	0.1991	0.0212	0.0027	1.266e-14	++	428828	0.995896
rs2470397_C_T	12	2106116	C	T	0.887169	0.1845	0.0131	0.0029	6.323e-06	--	394740	0.995071
rs76895963_G_T	12	4384844	G	T	1.29119e-05	0.0202	0.0115	0.0103	0.265	-?	262817	0.812109
rs12422552_C_G	12	14413931	G	C	0.358782	0.732	0.0123	0.0026	3.248e-06	--	394593	0.989646
rs10744146_A_G	12	17212881	G	A	0.306705	0.4609	0.01	0.0023	1.182e-05	--	394775	0.99577
rs7976757_C_T	12	19207948	C	T	0.0279277	0.8232	0.0192	0.003	2.937e-10	--	394397	0.985656
rs11047132_G_T	12	24008435	G	T	0.801322	0.0818	0.0224	0.0041	5.754e-08	--	394799	0.992828
rs11170468_A_C	12	39430048	A	C	0.20903	0.7839	0.0114	0.0026	1.151e-05	++	434704	0.999517
rs11181001_A_G	12	41948196	A	G	0.730058	0.4815	0.0133	0.0022	1.557e-09	++	434306	0.97536
rs7138803_A_G	12	50247468	A	G	0.601449	0.3881	0.0291	0.0023	9.701e-38	++	434762	1
rs7134628_A_G	12	53785861	A	G	0.421482	0.102	0.0181	0.0038	1.85e-06	++	394700	0.997473
rs10783779_G_T	12	56491880	T	G	0.750868	0.6006	0.0142	0.0024	2.063e-09	++	388526	0.99318
rs113397893_A_G	12	57611285	G	A	0.242868	0.0772	0.0193	0.005	0.0001037	-?	262817	0.972163
rs7975187_A_G	12	60964108	G	A	0.0619621	0.2308	0.0169	0.0028	1.222e-09	--	394880	0.996705
rs1819844_A_G	12	68205604	A	G	0.809873	0.1694	0.0142	0.0029	6.86e-07	++	434593	0.993684
rs650198_C_T	12	69674595	C	T	0.181411	0.2695	0.0156	0.0026	1.363e-09	--	391420	0.99618
rs61754230_C_T	12	72179446	T	C	0.943071	0.0192	0.0466	0.0096	1.118e-06	+?	262817	1
rs11115176_C_T	12	82465797	T	C	0.748407	0.7855	0.0128	0.0026	6.047e-07	++	434180	0.994206
rs704061_C_T	12	89771903	C	T	0.32115	0.4445	0.0156	0.0023	1.005e-11	--	388488	0.995572
rs11105839_A_T	12	91237920	T	A	0.667091	0.6275	0.0124	0.0023	5.267e-08	--	430740	0.991053
rs55966114_C_T	12	97584357	T	C	0.66952	0.1885	0.016	0.0034	1.835e-06	+?	262817	0.991437
rs651548_A_G	12	99560183	A	G	0.506785	0.363	0.015	0.0024	5.1e-10	++	391065	0.991841
rs6539064_C_G	12	103706754	C	G	0.668902	0.7475	0.019	0.0026	2.773e-13	++	394811	0.99276
rs12316047_A_G	12	108393845	G	A	0.685595	0.758	0.0182	0.0027	3.044e-11	--	394024	0.996072
rs6606686_C_G	12	110903380	G	C	0.166688	0.3019	0.0178	0.0023	2.502e-14	--	434711	0.999312
rs61930810_C_T	12	114534672	T	C	0.0728487	0.9324	0.0294	0.0053	2.272e-08	+?	262817	0.986042
rs7968390_A_G	12	118414697	A	G	0.0325881	0.6834	0.0082	0.0025	0.0008436	++	394904	1
rs7961979_A_C	12	121671261	A	C	0.191992	0.1328	0.0208	0.0035	2.395e-09	++	394833	0.997194
rs12369179_C_T	12	122963550	C	T	0.718325	0.915	0.0329	0.0042	2.144e-15	--	386182	0.990568
rs7133378_A_G	12	124409502	A	G	0.0291937	0.334	0.0158	0.0024	1.85e-11	++	433002	0.994874
rs11836108_A_G	12	133391022	A	G	0.911601	0.2948	0.0115	0.0025	3.806e-06	++	394923	0.997446
rs1967772_A_G	13	28036062	G	A	0.768748	0.7294	0.0165	0.0026	1.122e-10	--	394540	0.985925
rs1045411_C_T	13	31033232	C	T	0.760135	0.7168	0.0139	0.0025	2.604e-08	--	427167	0.996695
rs9595908_C_T	13	33184288	T	C	0.26869	0.6435	0.0144	0.0023	2.335e-10	++	434676	0.997967
rs9603697_C_T	13	40783323	T	C	0.00170206	0.3174	0.0086	0.0024	0.0004127	++	394851	0.993539
rs41284828_A_G	13	50963685	G	A	0.439263	0.9698	0.0385	0.0079	1.093e-06	-?	262817	0.941826
rs12429545_A_G	13	54102206	A	G	0.33937	0.1204	0.0291	0.0033	1.086e-18	++	429577	0.978792
rs9527455_A_C	13	56465597	C	A	0.156501	0.7688	0.0151	0.0027	2.316e-08	--	394911	0.993208
rs12431244_G_T	13	58630651	G	T	0.163965	0.7545	0.0216	0.0027	1.216e-15	--	394923	0.998682
rs2322622_C_T	13	60497331	C	T	0.518787	0.3512	0.0086	0.0023	0.0001331	--	434774	0.994176
rs1394879_C_G	13	62683659	C	G	0.14072	0.3988	0.0122	0.0023	1.521e-07	++	394849	0.998984
rs9540493_A_G	13	66205704	A	G	0.470624	0.4573	0.0143	0.0022	1.718e-10	++	433200	0.988808
rs9571687_A_C	13	67472713	C	A	0.282728	0.6583	0.0145	0.0024	3.236e-09	--	394895	0.996301
rs4421883_C_T	13	79561962	C	T	0.718277	0.5058	0.0092	0.0023	7.199e-05	--	388481	0.995127
rs77432547_A_G	13	86494817	G	A	0.758523	0.2764	0.0175	0.0029	2.284e-09	-?	262817	0.999215
rs1927790_C_T	13	96922191	C	T	0.414747	0.3917	0.0135	0.0022	1.27e-09	--	434716	0.997233
rs17574378_C_T	13	99116384	T	C	0.781359	0.7286	0.0135	0.0025	1.004e-07	++	394814	0.997313
rs9514131_G_T	13	104090848	G	T	0.322949	0.8705	0.0175	0.0035	7.318e-07	--	391541	1
rs7335249_C_T	13	109962579	T	C	0.000435739	0.5578	0.0135	0.0023	4.906e-09	++	394619	0.994473
rs12868881_A_T	13	112218924	A	T	0.024148	0.4049	0.0105	0.0023	6.111e-06	++	394904	0.997368
rs10132280_A_C	14	25928179	C	A	2.50867e-05	0.6879	0.0153	0.0024	1.424e-10	--	434613	0.988362
rs12885454_A_C	14	29736838	C	A	0.559377	0.6434	0.018	0.0023	2.877e-15	--	434126	0.997717
rs17522122_G_T	14	33302882	T	G	0.925026	0.4667	0.0167	0.0022	6.455e-14	++	430166	0.991178
rs76420714_C_T	14	35628729	T	C	0.052578	0.9017	0.0122	0.0044	0.006043	+?	262817	0.988664
rs872281_C_T	14	40834177	C	T	0.0945984	0.824	0.0128	0.003	2.361e-05	--	394791	0.984065
rs12889085_A_G	14	42885336	G	A	0.897456	0.4219	0.014	0.0027	1.511e-07	-?	262817	0.991863
rs1491905_C_T	14	47296286	T	C	0.0115587	0.4696	0.0109	0.0023	2.053e-06	++	394906	1
rs217669_C_T	14	62360075	C	T	0.28726	0.2778	0.0155	0.0029	1.077e-07	-?	262817	1
rs12890931_G_T	14	69753369	G	T	0.623658	0.3662	0.0099	0.0024	3.683e-05	--	394667	0.984984
rs6574100_A_T	14	73323682	A	T	0.544431	0.588	0.0128	0.0024	5.12e-08	++	394727	0.993101
rs17105272_C_T	14	77529783	T	C	0.133936	0.3173	0.0136	0.0025	3.944e-08	++	394542	0.984647
rs7144011_G_T	14	79940383	T	G	0.0586878	0.2352	0.0232	0.0027	1.92e-18	++	434736	0.996051
rs7141307_C_T	14	88375040	C	T	0.358782	0.2613	0.0124	0.0026	3.001e-06	--	394234	0.997471
rs1951455_C_T	14	91512339	C	T	0.872589	0.7186	0.015	0.0026	3.994e-09	--	394877	0.996448
rs942066_A_G	14	94031914	G	A	0.979814	0.6258	0.0202	0.0027	1.044e-13	-?	262817	0.990093
rs2693686_C_G	14	99672797	G	C	0.133386	0.3899	0.0094	0.0024	7.023e-05	--	394841	0.980008
rs12147845_C_T	14	101144596	T	C	0.750005	0.1105	0.0181	0.0037	8.41e-07	++	392826	0.991698
rs4906263_C_G	14	103249127	G	C	0.707496	0.3437	0.0169	0.0024	3.054e-12	--	394842	0.997605
rs1471212_A_T	15	31857494	A	T	0.856853	0.4746	0.0112	0.0023	9.62e-07	++	394843	0.997403
rs11636611_C_T	15	36391965	T	C	0.024148	0.4985	0.0073	0.0023	0.001364	++	394908	0.998105
rs2577947_C_T	15	42037570	C	T	0.256336	0.1746	0.0111	0.0029	0.0001695	--	394911	0.999187
rs12439798_G_T	15	46584787	T	G	0.367107	0.4388	0.0139	0.0023	1.529e-09	++	394896	0.995989
rs12912380_C_T	15	47947291	C	T	0.550838	0.8861	0.0192	0.0036	1.113e-07	--	425664	0.973345
rs6493498_C_T	15	51754451	T	C	0.0789843	0.4455	0.0163	0.0022	1.528e-13	++	434352	0.995099
rs8024806_C_T	15	53473990	T	C	0.358672	0.9366	0.0272	0.0047	9.76e-09	++	394407	0.986416
rs1426652_A_G	15	59056712	A	G	0.578963	0.1683	0.0154	0.0031	8.169e-07	++	394865	0.995853
rs340025_C_T	15	60908307	C	T	0.272256	0.5928	0.014	0.0022	3.815e-10	--	434708	0.989995
rs12438629_C_G	15	62122539	C	G	0.443357	0.967	0.0308	0.007	1.034e-05	++	430858	0.980016
rs11629783_C_G	15	66741387	C	G	0.859416	0.772	0.0145	0.0027	9.042e-08	++	394856	0.996131
rs3865018_C_T	15	67892766	C	T	0.802747	0.7345	0.0213	0.0025	1.131e-17	--	434596	0.998189
rs730180_A_G	15	73007893	A	G	0.273138	0.7933	0.0152	0.0026	6.442e-09	++	434180	0.997291
rs12914489_A_G	15	74187937	A	G	0.0318534	0.0809	0.0227	0.0036	1.641e-10	++	434581	1
rs11856579_A_G	15	78012688	G	A	0.529171	0.739	0.017	0.0026	1.138e-10	--	391152	0.99189
rs8038464_A_T	15	79463036	T	A	0.253282	0.6045	0.0117	0.0023	5.47e-07	--	394783	0.996536
rs12914623_C_G	15	80993570	G	C	0.78925	0.7273	0.0157	0.0026	1.883e-09	--	394595	0.993297
rs7498044_A_G	15	92573639	G	A	0.308833	0.7857	0.018	0.0032	2.731e-08	-?	262817	0.978488
rs11633626_A_C	15	95271378	C	A	0.839884	0.3711	0.0164	0.0024	7.793e-12	--	394913	0.997012
rs58139454_C_G	15	99230162	G	C	0.149066	0.7789	0.0177	0.0032	2.213e-08	-?	262817	0.998645
rs11866815_C_T	16	387867	C	T	0.182784	0.7432	0.0179	0.0025	1.251e-12	--	434655	0.993912
rs2601777_A_G	16	4035068	G	A	0.833321	0.6141	0.0152	0.0023	4.24e-11	--	433842	0.979249
rs2058527_G_T	16	6704749	G	T	0.273138	0.728	0.0133	0.0026	2.981e-07	--	394786	0.995574
rs1990573_A_G	16	9713688	G	A	0.087391	0.6938	0.0113	0.0024	2.094e-06	--	432938	0.989456
rs4985155_A_G	16	15129459	A	G	0.00471372	0.6694	0.0059	0.0023	0.01087	++	434638	0.997985
rs12446632_A_G	16	19935389	G	A	0.418319	0.8628	0.0375	0.0032	3.013e-32	--	431700	0.999682
rs2342892_G_T	16	24540806	T	G	0.976016	0.4863	0.0128	0.0023	2.92e-08	++	391435	0.997812
rs7498665_A_G	16	28883241	G	A	0.116787	0.3806	0.0264	0.0022	1.939e-32	--	433713	1
rs4609871_C_T	16	29932064	T	C	0.880514	0.5385	0.0212	0.0023	1.505e-20	++	394880	1
rs7190997_C_T	16	31368178	T	C	0.974976	0.476	0.0139	0.0022	3.496e-10	++	431139	0.987661
rs6500208_A_G	16	49011249	A	G	0.570677	0.2008	0.0133	0.0027	8.351e-07	++	428004	0.992371
rs7193144_C_T	16	53810686	C	T	0.000214389	0.4067	0.0675	0.0022	4.46e-201	--	434666	0.999227
rs7189122_C_T	16	56471410	C	T	0.396849	0.166	0.0159	0.003	1.11e-07	--	394923	1
rs11075489_C_T	16	62803841	C	T	0.763692	0.5264	0.0111	0.0023	1.182e-06	--	394690	0.995686
rs2307022_A_G	16	68381978	A	G	0.416955	0.3272	0.0121	0.0023	1.916e-07	++	434720	0.999505
rs889398_C_T	16	69556715	C	T	0.51007	0.5841	0.0188	0.0022	1.921e-17	--	434685	0.990464
rs811054_C_T	16	72251132	T	C	0.0598249	0.5331	0.0162	0.0022	3.178e-13	++	433837	0.984128
rs12449219_C_G	16	77261943	G	C	0.137832	0.1461	0.0186	0.0035	8.195e-08	--	394557	0.990394
rs2012502_A_C	16	81728081	A	C	0.0291505	0.3841	0.0153	0.0023	2.966e-11	++	433338	0.984494
rs7206608_C_G	16	82872628	G	C	0.470525	0.3259	0.0124	0.0025	4.805e-07	--	394023	0.996158
rs3923783_A_C	17	1843189	C	A	0.801127	0.8222	0.0237	0.003	5.553e-15	--	393609	0.998507
rs1000940_A_G	17	5283252	G	A	0.862511	0.2807	0.0159	0.0024	2.335e-11	--	434593	0.997741
rs1075901_C_T	17	15943910	C	T	0.123489	0.5477	0.0144	0.0022	4.356e-11	--	434779	0.99862
rs1320251_C_T	17	21264396	C	T	0.673836	0.5448	0.0169	0.0023	2.124e-13	--	392783	0.990754
rs4795195_A_G	17	26318587	A	G	0.574595	0.2885	0.0117	0.0026	4.931e-06	++	393934	0.991577
rs1038088_G_T	17	28074563	G	T	0.897866	0.5116	0.0119	0.0022	4.146e-08	--	434297	1
rs3930349_A_C	17	31475545	C	A	0.765207	0.7917	0.0142	0.0028	3.045e-07	--	394909	0.993721
rs1106908_A_G	17	34942595	G	A	0.563528	0.553	0.0155	0.0022	1.441e-12	--	434769	0.999426
rs7219230_C_T	17	39286180	T	C	0.00127019	0.3421	0.0057	0.0024	0.02007	++	394900	0.998851
rs2670854_A_G	17	41085683	A	G	0.437079	0.7218	0.0125	0.0025	7.152e-07	++	433534	1
rs11655587_C_T	17	47140794	C	T	0.819862	0.6423	0.0213	0.0027	1.001e-14	-?	262817	0.991833
rs7211966_C_T	17	54374611	C	T	9.01338e-05	0.9713	0.047	0.008	4.885e-09	--	387308	0.994606
rs11649864_A_G	17	56093061	A	G	0.0458995	0.0853	0.0246	0.0041	1.776e-09	++	382803	0.997534
rs8075273_A_C	17	61728881	C	A	0.248285	0.7105	0.016	0.0024	5.559e-11	--	434633	0.998729
rs12449442_A_G	17	65947640	A	G	0.588315	0.2221	0.0163	0.0027	2.222e-09	++	431746	0.995252
rs2619976_C_T	17	71754545	T	C	0.00122639	0.3993	0.0146	0.0024	6.174e-10	++	393654	0.991513
rs3744017_A_G	17	73871467	A	G	0.44227	0.1933	0.0124	0.003	2.845e-05	++	394861	0.998267
rs8081039_C_T	17	75995829	T	C	0.751998	0.061	0.0231	0.005	4.046e-06	++	388125	0.986702
rs12939549_A_G	17	78611724	A	G	0.404098	0.5562	0.0174	0.0022	3.283e-15	++	434325	0.997733
rs4239020_C_T	17	80176641	T	C	0.497876	0.6858	0.0115	0.0024	1.145e-06	++	425525	1
rs7238896_A_G	18	1840658	G	A	0.432112	0.1411	0.0234	0.0038	7.125e-10	-?	262817	0.981662
rs891387_C_T	18	21103909	T	C	0.470586	0.4936	0.0203	0.0023	5.34e-19	++	394858	0.999065
rs16940823_A_C	18	22137319	C	A	0.162463	0.8308	0.0191	0.003	2.421e-10	--	394799	0.98121
rs1941697_A_G	18	31251276	A	G	0.833321	0.4467	0.012	0.0023	1.845e-07	++	394844	1
rs1356506_C_T	18	40708038	T	C	0.0404345	0.6275	0.0169	0.0024	1.301e-12	++	394896	0.99479
rs11874040_A_G	18	42595996	A	G	0.437079	0.716	0.011	0.0025	1.231e-05	++	388528	0.994906
rs9965170_A_G	18	44788274	G	A	0.809936	0.5638	0.0108	0.0023	3.281e-06	--	394811	0.999768
rs7239114_A_G	18	45921214	A	G	0.00922646	0.5415	0.0155	0.0022	3.897e-12	++	428092	0.983676
rs8092503_A_G	18	52479487	G	A	0.438266	0.2306	0.015	0.0026	7.698e-09	--	430131	0.982595
rs6567160_C_T	18	57829135	C	T	0.363473	0.2491	0.0567	0.0026	8.74e-108	--	434692	0.997773
rs12454712_C_T	18	60845884	C	T	0.0782974	0.3749	0.0108	0.0024	5.619e-06	--	392334	1
rs10871589_A_G	18	63285783	G	A	0.316181	0.3227	0.0179	0.0028	1.891e-10	-?	262817	0.99307
rs594821_C_T	18	76745589	C	T	0.322286	0.908	0.0178	0.0041	1.164e-05	--	394828	1
rs3746038_C_T	19	1852494	C	T	0.557383	0.7823	0.0184	0.0028	1.112e-10	--	391610	0.983084
rs56356382_C_T	19	4064057	T	C	0.250077	0.8059	0.0201	0.0033	1.499e-09	+?	262817	0.993923
rs2072597_A_G	19	12996740	G	A	1	0.3055	0.0123	0.0028	1.455e-05	-?	262817	1
rs11668500_C_G	19	18836674	C	G	0.135039	0.5072	0.0214	0.0026	5.314e-16	+?	262817	0.987202
rs12462975_A_G	19	30272202	A	G	0.437079	0.3247	0.0203	0.0025	2.629e-16	++	394254	0.988016
rs29938_C_T	19	34311481	C	T	0.588408	0.6578	0.015	0.0023	9.074e-11	--	433727	0.995608
rs11672660_C_T	19	46180184	C	T	0.307544	0.8133	0.0321	0.0028	5.932e-31	--	426392	0.99966
rs12151152_A_G	19	47563532	G	A	0.206595	0.592	0.0192	0.0027	1.077e-12	-?	262817	0.980329
rs4802570_C_G	19	49646476	C	G	0.624326	0.3972	0.0108	0.0027	5.523e-05	+?	262817	0.996329
rs148108087_A_G	19	51781455	G	A	0.982292	0.948	0.0309	0.0062	6.507e-07	-?	262817	0.905705
rs1884389_C_T	20	1410582	C	T	0.0190293	0.5603	0.014	0.0023	1.201e-09	--	394805	0.990338
rs615568_G_T	20	3008775	G	T	0.470586	0.4779	0.0088	0.0023	0.0001307	--	394658	0.993004
rs1884897_A_G	20	6612832	G	A	0.242995	0.6251	0.0169	0.0023	9.056e-14	--	434720	0.992545
rs16996644_C_G	20	15813475	G	C	0.630755	0.1314	0.0171	0.0034	6.799e-07	--	394863	0.992706
rs947088_G_T	20	17171373	T	G	0.0150038	0.7367	0.0164	0.0026	1.912e-10	++	394776	0.991826
rs1409818_C_T	20	21381121	T	C	0.0170593	0.1082	0.0252	0.0037	1.584e-11	++	394872	0.991149
rs8122855_A_G	20	25192049	A	G	0.817389	0.3391	0.0134	0.0024	3.55e-08	++	394407	0.999506
rs1987960_C_T	20	30649834	C	T	0.552426	0.9543	0.0254	0.0065	8.016e-05	-?	262817	0.946631
rs6142067_C_T	20	32556572	T	C	0.588408	0.6035	0.013	0.0023	2.116e-08	++	394923	0.995335
rs16989232_A_G	20	39291784	A	G	0.26869	0.3851	0.0128	0.0023	1.517e-08	++	434321	0.973828
rs6130360_A_G	20	42010996	A	G	0.451016	0.8496	0.0173	0.0032	6.921e-08	++	394618	0.997625
rs2425857_A_G	20	44914134	A	G	0.928136	0.435	0.0115	0.0023	6.42e-07	++	394603	0.997292
rs6019483_A_T	20	47495656	T	A	0.563874	0.8246	0.0165	0.0031	1.216e-07	--	394191	0.987558
rs17806224_A_G	20	51065854	G	A	0.108951	0.8191	0.0289	0.003	3.521e-22	--	394929	0.996429
rs6023633_A_G	20	53453850	G	A	0.920701	0.2229	0.0132	0.0028	1.617e-06	--	394233	0.965453
rs6512302_C_G	20	62691550	C	G	0.314785	0.7384	0.0125	0.0027	3.053e-06	++	394742	0.988665
rs2832283_A_G	21	30690558	A	G	0.148926	0.2261	0.0139	0.0026	1.374e-07	++	434758	0.991883
rs17193211_C_T	21	38885506	C	T	0.565767	0.9299	0.022	0.0047	2.512e-06	--	392356	0.96796
rs8134638_C_T	21	40644170	C	T	0.494501	0.3721	0.0125	0.0027	4.728e-06	-?	262817	0.998467
rs4818226_A_G	21	42633065	G	A	0.845954	0.6925	0.0134	0.0025	6.309e-08	--	394868	0.992466
rs427943_A_C	21	46570896	C	A	0.952054	0.5723	0.0177	0.0023	1.369e-14	--	405392	0.991994
rs140733155_A_G	21	48048773	G	A	0.635663	0.0111	0.0586	0.0129	5.906e-06	-?	262817	0.944831
rs12628891_C_T	22	38317137	C	T	0.470525	0.6807	0.0127	0.0025	3.192e-07	--	394639	0.990813
rs12628051_C_T	22	40654276	T	C	0.340852	0.6383	0.0149	0.0024	5.615e-10	++	391679	1
rs713763_A_G	22	48871019	A	G	0.606201	0.4154	0.0146	0.0027	5.587e-08	+?	262817	0.983177

## Sheet: whr.combined
SNP	Chr	Pos	EA	NEA	psexdiff	frqA1.combined	beta.combined	se.combined	pval.combined	dir.combined	nmeta.combined	info.combined
rs2742690_A_C	1	2987268	A	C	0.870182	0.2001	0.0168	0.0025	9.216e-12	+?	485486	0.976937
rs6688233_C_T	1	9335745	T	C	0.000140906	0.2394	0.0186	0.0021	3.021e-19	++	629724	0.982661
rs12024554_C_T	1	19925759	C	T	0.42809	0.7654	0.0149	0.0023	1.077e-10	-?	485486	0.997091
rs2903995_A_T	1	23271504	T	A	0.449065	0.6219	0.0122	0.0018	1.607e-11	--	630045	0.997474
rs213624_A_G	1	26201164	A	G	0.955284	0.5263	0.0118	0.0018	3.294e-11	++	629387	0.99759
rs4660808_C_T	1	40018509	T	C	0.0284307	0.223	0.0145	0.0021	7.577e-12	++	630077	0.999548
rs946106_C_T	1	49928489	C	T	0.303549	0.2336	0.017	0.002	2.719e-17	--	697636	0.997133
rs12140153_G_T	1	62579891	G	T	0.311787	0.909	0.0214	0.0035	7.637e-10	-?	485486	0.947242
rs9436299_A_C	1	65892888	A	C	1.7126e-06	0.6604	0.008	0.0019	3.396e-05	++	629062	0.969509
rs2613505_C_T	1	72835410	T	C	0.0958831	0.8197	0.0161	0.0022	1.012e-13	++	697476	0.995476
rs71641308_C_T	1	78086718	T	C	1.5651e-08	0.0765	0.0117	0.0038	0.002066	+?	485486	0.934728
rs313741_A_T	1	86273451	T	A	0.779201	0.4489	0.012	0.0018	1.626e-11	--	630072	0.998227
rs6699397_A_G	1	91212216	G	A	0.0800218	0.3764	0.0118	0.0017	1.276e-11	--	697661	0.996577
rs9659380_A_G	1	98423149	G	A	0.020724	0.1628	0.0179	0.0024	5.222e-14	--	629817	0.994848
rs2061708_C_G	1	103417203	C	G	0.43662	0.5884	0.0152	0.002	2.127e-14	+?	485486	0.994471
rs2335077_A_G	1	107573565	G	A	0.0330433	0.3552	0.0121	0.0019	8.334e-11	--	630057	1
rs6658723_C_T	1	112274162	T	C	0.580902	0.4332	0.0145	0.002	2.343e-13	+?	485486	0.993786
rs6694768_C_T	1	114953420	T	C	0.76662	0.6817	0.0121	0.0019	1.621e-10	++	630075	0.997446
rs10923724_C_T	1	119546842	T	C	0.0563683	0.5565	0.024	0.0017	1.81e-45	++	697647	0.992599
rs905938_C_T	1	154991389	T	C	8.89193e-07	0.7235	0.0126	0.0019	7.831e-11	++	697389	1
rs6688053_C_T	1	163589208	T	C	0.0503086	0.4445	0.0123	0.002	4.434e-10	+?	485486	0.986634
rs10919388_A_C	1	170372503	C	A	9.48622e-11	0.7271	0.0266	0.0019	6.402e-43	--	668419	0.991758
rs12138803_C_T	1	172348823	T	C	7.33503e-08	0.2001	0.0198	0.0019	7.185e-25	++	697055	0.998836
rs543874_A_G	1	177889480	G	A	0.481978	0.2198	0.0203	0.0021	8.143e-22	--	697646	1
rs12061508_A_G	1	196584468	A	G	0.000244426	0.2113	0.0114	0.0021	8.584e-08	++	629471	0.994312
rs6658424_A_T	1	200049302	T	A	0.937819	0.7157	0.0125	0.0019	1.357e-10	--	630081	0.993948
rs6691427_C_G	1	203510048	G	C	1.00038e-09	0.5099	0.0062	0.002	0.001726	-?	485486	0.992711
rs3903399_C_T	1	205041542	C	T	0.0721502	0.2153	0.0149	0.0022	6.817e-12	--	629969	0.996769
rs3767848_A_G	1	214173840	G	A	0.00455759	0.7461	0.0124	0.0021	2.161e-09	--	618182	0.987666
rs1563355_C_T	1	219653101	C	T	4.3427e-32	0.672	0.0277	0.0019	1.591e-49	--	630076	0.999897
rs6604731_C_T	1	224051439	C	T	0.896552	0.7003	0.0116	0.0019	2.546e-09	--	630008	0.99042
rs12042959_A_G	1	243533273	A	G	0.889419	0.8633	0.0155	0.0025	9.25e-10	++	630062	0.984695
rs6743060_A_C	2	629510	A	C	0.165956	0.8423	0.0266	0.0022	1.795e-32	++	695299	0.997446
rs12692387_C_T	2	9698190	C	T	0.827265	0.6685	0.0124	0.0021	2.896e-09	-?	485486	0.974111
rs711869_A_G	2	13073967	G	A	0.613805	0.4434	0.0171	0.0018	2.375e-21	--	629977	0.981668
rs6749646_A_T	2	25193998	T	A	0.0721502	0.2199	0.021	0.0022	5.985e-22	--	629855	0.996912
rs7591387_C_T	2	43756032	T	C	0.00531054	0.1024	0.0179	0.0028	9.298e-11	++	697510	0.995116
rs17326656_G_T	2	48962291	T	G	3.03551e-06	0.2346	0.0153	0.0021	4.166e-13	++	629945	0.989881
rs6545714_A_G	2	59307725	G	A	0.0181152	0.3893	0.0139	0.0017	8.963e-16	--	697639	0.994954
rs2195086_G_T	2	60814466	G	T	0.283549	0.1672	0.0144	0.0024	2.809e-09	--	628853	0.990347
rs1385167_A_G	2	66200648	G	A	0.41861	0.138	0.0224	0.0024	6.224e-20	--	694270	0.998332
rs4671193_C_T	2	67846288	C	T	0.0841981	0.6438	0.0191	0.0018	4.792e-25	--	627804	0.996388
rs4851284_C_T	2	100894887	C	T	0.54442	0.3315	0.0151	0.0021	5.616e-13	-?	485486	0.979336
rs1345203_C_T	2	112253851	T	C	0.0199157	0.7829	0.0187	0.0024	3.068e-15	+?	485486	0.99293
rs4372913_A_G	2	114517748	G	A	0.152539	0.2125	0.014	0.0022	8.599e-11	--	629846	0.996809
rs332105_A_G	2	119444229	G	A	0.0116277	0.4456	0.0139	0.0018	1.119e-14	--	627839	0.982559
rs55920843_G_T	2	158412701	T	G	2.65898e-05	0.9886	0.0623	0.0092	1.549e-11	+?	485486	1
rs1020731_A_G	2	161144055	A	G	0.876016	0.7021	0.0127	0.0019	5.838e-11	++	630022	0.996832
rs12621633_A_G	2	162859436	A	G	0.161105	0.011	0.0538	0.0091	2.996e-09	++	577145	0.959743
rs409125_A_T	2	165667643	T	A	6.51853e-29	0.372	0.0182	0.0018	2.083e-23	--	630053	0.9927
rs7585974_C_G	2	172377212	C	G	3.03023e-05	0.1826	0.0128	0.0025	4.471e-07	+?	485486	0.995766
rs9630986_C_G	2	181607751	C	G	0.914054	0.6685	0.0122	0.0019	1.017e-10	++	629993	0.997474
rs1569135_A_G	2	188115398	A	G	0.742936	0.5372	0.0215	0.0017	2.758e-37	++	697572	0.996958
rs1124639_C_T	2	200775744	C	T	0.792871	0.5608	0.0113	0.0017	7.475e-11	--	657164	0.997216
rs7599312_A_G	2	213413231	G	A	0.730397	0.7268	0.0114	0.0019	2.358e-09	--	697620	0.978529
rs1250259_A_T	2	216300482	T	A	2.48906e-05	0.2591	0.0108	0.002	1.184e-07	--	617214	0.993558
rs1017698_A_G	2	219170525	G	A	0.274215	0.4026	0.0113	0.0018	5.13e-10	--	621813	0.996858
rs13432211_A_G	2	226955609	A	G	3.03998e-07	0.7763	0.008	0.0021	0.0001824	++	627862	0.99742
rs17324331_C_G	2	230739209	C	G	0.499966	0.3136	0.012	0.0019	1.79e-10	++	630042	0.997973
rs3891424_A_G	2	239365456	G	A	0.453597	0.9473	0.0278	0.0044	3.997e-10	-?	485486	0.966238
rs4686340_A_C	3	9345218	A	C	0.357449	0.2513	0.0123	0.002	6.014e-10	++	695667	0.978864
rs9878908_C_T	3	12302462	C	T	9.47897e-05	0.1874	0.0193	0.0021	3.382e-20	--	697590	0.997347
rs2455848_C_T	3	15771372	T	C	0.00458075	0.3137	0.0128	0.0018	1.827e-12	++	697593	0.999026
rs6550597_A_G	3	18738940	A	G	0.000911792	0.7193	0.0117	0.002	3.083e-09	++	630059	0.997203
rs12631066_C_G	3	33872787	C	G	0.0727843	0.2247	0.0124	0.0021	2.089e-09	++	630056	0.999317
rs10490869_A_T	3	35635145	T	A	0.0721502	0.2036	0.0183	0.0022	9.338e-17	--	630057	0.989407
rs155524_A_G	3	37562141	A	G	0.736544	0.5905	0.0134	0.0018	1.275e-13	++	630015	0.993822
rs13092573_C_T	3	46988561	T	C	7.29926e-05	0.3339	0.0138	0.0019	2.883e-13	++	629820	1
rs2291542_C_T	3	49751585	T	C	0.449065	0.3272	0.0168	0.0018	1.74e-20	++	697596	0.999786
rs2159607_G_T	3	52501451	T	G	0.0015868	0.8166	0.0175	0.0022	1.701e-15	++	694029	0.997317
rs1452075_C_T	3	62481063	T	C	0.852795	0.7316	0.0123	0.0019	1.319e-10	++	685867	1
rs76699125_C_T	3	64701535	T	C	2.91121e-05	0.9368	0.032	0.0041	4.955e-15	+?	485486	0.967782
rs6548834_A_G	3	82704753	A	G	0.418255	0.3632	0.0118	0.0018	1.642e-10	++	630065	0.998671
rs12495178_C_T	3	85886077	T	C	0.30278	0.6416	0.0124	0.0018	1.321e-12	++	697641	0.997656
rs9942009_C_T	3	89121921	T	C	0.822533	0.3802	0.0126	0.0018	3.033e-12	++	630080	0.998815
rs793456_A_G	3	99525631	G	A	0.123077	0.3955	0.0106	0.0018	3.563e-09	--	630013	0.997672
rs11714441_C_T	3	123158946	T	C	0.000442815	0.3533	0.0098	0.0019	1.891e-07	++	553068	0.995594
rs6795831_A_C	3	129341403	A	C	1.53668e-15	0.8143	0.0288	0.0023	2.091e-37	++	630036	0.984604
rs13063979_G_T	3	131564741	G	T	0.00868409	0.2677	0.0135	0.0019	1.194e-12	--	697570	0.993917
rs645040_G_T	3	135926622	T	G	0.183524	0.7704	0.0156	0.002	1.154e-14	++	697639	1
rs2306374_C_T	3	138119952	C	T	2.04676e-07	0.1579	0.0108	0.0023	3.262e-06	--	693916	1
rs9844972_C_G	3	150097635	C	G	1.25906e-06	0.0654	0.0278	0.0036	1.118e-14	++	608968	0.961697
rs10049088_C_T	3	156797648	C	T	0.45673	0.6186	0.0271	0.0018	1.472e-53	--	685782	0.995574
rs12494190_A_G	3	168949384	G	A	0.449065	0.5962	0.0121	0.0018	3.034e-11	--	630013	0.994419
rs4894803_A_G	3	171800256	A	G	0.0249042	0.6004	0.0149	0.0018	3.743e-16	++	629705	0.985672
rs7647305_C_T	3	185834290	C	T	0.942015	0.7901	0.0142	0.0021	8.28e-12	--	696269	0.986011
rs12629247_C_G	3	187632584	C	G	0.923498	0.0399	0.0289	0.0047	9.83e-10	++	616938	0.985474
rs11724804_A_G	4	965779	G	A	0.0565915	0.5564	0.0165	0.0018	4.979e-20	--	627647	0.995671
rs3121419_C_T	4	3232257	C	T	0.090982	0.7029	0.0129	0.0019	1.59e-11	--	630063	0.998584
rs10019888_A_G	4	26062990	G	A	6.12309e-08	0.1867	0.0208	0.0023	8.047e-20	--	697602	0.987584
rs13130484_C_T	4	45175691	T	C	0.00948861	0.4294	0.0147	0.0017	7.834e-18	++	697423	0.99594
rs861029_C_T	4	56245637	C	T	0.000292962	0.2508	0.0135	0.002	4.364e-11	--	630003	0.997804
rs2167750_C_T	4	89730074	T	C	7.67389e-21	0.4729	0.0199	0.0018	6.473e-29	++	630020	0.997953
rs1789882_A_G	4	100235053	A	G	0.965444	0.1691	0.016	0.0023	9.974e-12	++	615827	0.998712
rs974801_A_G	4	106071064	G	A	7.94457e-08	0.3583	0.0093	0.0017	9.557e-08	--	697582	1
rs13124532_C_T	4	120416445	T	C	4.91372e-06	0.1453	0.0128	0.0026	6.429e-07	++	629832	0.998824
rs809955_A_G	4	140874760	G	A	0.940974	0.6331	0.0155	0.002	2.482e-14	-?	485486	0.995391
rs789351_C_T	4	145868370	T	C	0.296701	0.4202	0.0123	0.0017	7.567e-13	++	691309	0.998275
rs528425253_A_C	4	186408158	C	A	4.55611e-06	0.0006	0.1596	0.0453	0.0004253	-?	485486	0.73804
rs10475249_C_G	5	4010135	C	G	0.0151655	0.5488	0.0134	0.002	1.292e-11	+?	485486	0.992943
rs3792751_C_T	5	32773314	T	C	0.0003101	0.364	0.0082	0.0017	2.452e-06	++	697637	0.987811
rs17457629_A_T	5	38795199	A	T	0.000100423	0.7248	0.0091	0.002	6.545e-06	++	629892	0.986253
rs72765634_C_T	5	50799239	C	T	3.4796e-05	0.959	0.0227	0.0049	4.436e-06	-?	485486	1
rs2448_C_T	5	53302354	T	C	0.900152	0.7378	0.0158	0.002	4.621e-15	++	630072	0.999368
rs3936510_G_T	5	55860866	T	G	3.80273e-20	0.1967	0.0241	0.0021	1.756e-29	++	695940	1
rs34699_G_T	5	66304225	G	T	0.0981015	0.4192	0.0118	0.0018	4.415e-11	--	630014	0.993628
rs2112347_G_T	5	75015242	T	G	0.00864355	0.63	0.015	0.0017	8.407e-18	++	697618	1
rs1382894_A_T	5	76599022	A	T	0.499966	0.6486	0.0114	0.0019	9.152e-10	++	629884	0.991072
rs2161228_C_T	5	88001798	T	C	0.221977	0.102	0.0192	0.0029	4.317e-11	++	628980	0.984111
rs2161097_C_T	5	103945178	T	C	0.449065	0.4408	0.0126	0.0018	2.107e-12	++	630081	0.99917
rs4395620_C_T	5	106328326	T	C	0.123077	0.5756	0.0106	0.0018	3.568e-09	++	629963	0.99967
rs1822489_A_G	5	112542527	A	G	0.211966	0.3177	0.0122	0.0019	1.521e-10	++	630076	0.98874
rs1045241_C_T	5	118729286	C	T	1.84953e-14	0.7184	0.0123	0.0019	8.856e-11	--	697498	0.990114
rs11747001_A_G	5	132412299	A	G	0.938873	0.7638	0.0154	0.002	8.389e-15	++	697616	0.998801
rs34000_C_T	5	141973501	T	C	0.000619322	0.6002	0.0107	0.0018	5.076e-09	++	607003	0.985019
rs4454042_C_T	5	155824774	T	C	0.720977	0.2734	0.0127	0.002	1.368e-10	++	630055	0.989832
rs1122080_A_G	5	158015903	G	A	0.00565001	0.7955	0.0131	0.0022	1.603e-09	--	697618	0.977194
rs6859752_C_T	5	171851934	T	C	0.0160846	0.3292	0.0107	0.0019	2.121e-08	++	629358	0.998267
rs10070064_C_T	5	173281777	T	C	0.000364099	0.2645	0.0175	0.002	3.814e-18	++	553013	0.997272
rs244723_A_G	5	176534886	A	G	0.280569	0.5292	0.0148	0.002	8.915e-14	+?	485486	0.977453
rs1294436_C_G	6	6746166	C	G	0.00239444	0.5972	0.023	0.002	1.287e-30	+?	485486	0.98586
rs9296938_A_G	6	14573063	G	A	0.0988222	0.7499	0.0145	0.002	1.502e-12	--	630072	0.996434
rs7744833_A_G	6	20581828	A	G	0.0425308	0.6823	0.0125	0.0019	6.875e-11	++	630066	0.986807
rs2894204_C_T	6	31237061	T	C	0.291907	0.6383	0.0209	0.002	8.006e-25	+?	485486	0.998908
rs114760566_A_C	6	34192036	A	C	3.82355e-12	0.0432	0.0674	0.0048	2.944e-44	+?	485486	0.99322
rs2033529_A_G	6	40348653	G	A	1	0.2754	0.0153	0.0019	2.375e-16	--	697632	0.991641
rs6905288_A_G	6	43758873	A	G	7.02747e-27	0.5735	0.0327	0.0017	2.015e-78	++	674178	1
rs987237_A_G	6	50803050	G	A	0.000776356	0.156	0.02	0.0022	9.975e-20	--	697658	1
rs9370243_G_T	6	53789830	T	G	0.320097	0.0804	0.0198	0.0032	1.131e-09	++	630083	0.994365
rs12527712_C_T	6	80916967	T	C	0.534329	0.0882	0.0284	0.0033	3.377e-18	++	630083	0.999789
rs9362083_A_T	6	85396119	T	A	0.556024	0.4134	0.0117	0.0018	7.838e-11	--	630076	0.997962
rs901630_C_T	6	98539519	C	T	0.00292081	0.589	0.0119	0.0017	6.814e-12	--	697456	0.999146
rs2503099_A_G	6	100610101	G	A	4.41492e-10	0.1654	0.0214	0.0023	8.298e-20	--	630073	0.999462
rs12206094_C_T	6	108906200	C	T	0.808133	0.7112	0.0119	0.0019	2.207e-10	--	697599	0.996379
rs2357760_A_G	6	120213880	A	G	0.866413	0.6738	0.0113	0.0018	3.804e-10	++	697664	0.99263
rs72959041_A_G	6	127454893	A	G	6.67669e-32	0.0409	0.126	0.0044	4.56e-183	++	550831	0.969127
rs605066_C_T	6	139829666	C	T	9.57401e-12	0.4166	0.0192	0.0018	2.381e-26	--	618321	0.999822
rs11756568_A_T	6	152042413	T	A	2.10823e-06	0.2632	0.008	0.002	6.931e-05	--	618180	0.998758
rs672341_A_G	6	153455994	G	A	0.258801	0.5874	0.0122	0.002	7.964e-10	-?	485486	0.999275
rs668871_C_T	6	160769811	C	T	4.74808e-06	0.531	0.0134	0.002	7.192e-12	-?	485486	0.997963
rs1534696_A_C	7	26397239	C	A	2.64313e-15	0.4306	0.0226	0.0017	3.674e-39	--	685950	1
rs13223303_C_T	7	42692711	T	C	0.00111436	0.7073	0.0106	0.0022	8.886e-07	+?	485486	0.996687
rs2715135_G_T	7	50750128	T	G	0.608194	0.3706	0.0109	0.0018	4.092e-09	++	630042	0.995138
rs7797307_C_G	7	68686127	G	C	0.548835	0.9402	0.0245	0.004	7.072e-10	--	617387	0.979572
rs55747707_A_G	7	73037366	G	A	3.09303e-08	0.8235	0.0154	0.0023	3.396e-11	--	553057	0.995534
rs11764879_A_G	7	77333267	G	A	0.000611009	0.7136	0.0117	0.0019	3.926e-10	--	697631	0.99616
rs917191_C_G	7	80570871	C	G	3.88457e-07	0.5704	0.0095	0.0018	1.616e-07	++	629374	0.980862
rs372321_A_G	7	101721006	A	G	0.588132	0.1776	0.0156	0.0023	1.72e-11	++	630074	0.998096
rs1142_C_T	7	104756326	T	C	0.359672	0.3344	0.0149	0.0018	2.057e-17	++	697632	0.996927
rs4727695_A_G	7	107614003	A	G	0.0572081	0.8989	0.0215	0.0029	1.846e-13	++	697649	0.993652
rs4476935_C_T	7	112987650	C	T	0.0565915	0.5732	0.0108	0.0018	1.54e-09	--	630008	0.997179
rs39312_A_C	7	116954785	C	A	0.264266	0.3795	0.0154	0.0018	3.496e-18	--	697538	0.986082
rs6942652_C_G	7	120889272	G	C	0.613805	0.5706	0.0126	0.0018	2.182e-12	--	630054	0.998475
rs7783857_C_G	7	130439058	G	C	5.91634e-18	0.2683	0.0096	0.0019	3.138e-07	--	696121	0.996652
rs13229637_C_T	7	136717447	T	C	0.437585	0.8538	0.0159	0.0025	1.907e-10	++	630070	0.985688
rs15285_C_T	8	19824667	C	T	0.937819	0.7371	0.0117	0.0019	1.619e-09	--	688914	1
rs9644033_A_T	8	23610639	A	T	1.36477e-16	0.7545	0.0188	0.0021	2.101e-19	++	630079	0.997191
rs11992444_G_T	8	25464690	T	G	0.959226	0.5085	0.0185	0.002	4.99e-21	+?	485486	1
rs2725371_A_G	8	30854033	A	G	0.796422	0.3	0.0172	0.0021	9.9e-16	+?	485486	0.989596
rs36061954_C_T	8	38329650	T	C	0.0090602	0.3979	0.0146	0.002	3.421e-13	+?	485486	0.997196
rs62506196_A_C	8	60264465	C	A	0.283375	0.1624	0.0159	0.0027	2.696e-09	-?	485486	0.9922
rs13255070_A_G	8	68203608	G	A	0.585725	0.2813	0.0136	0.0022	5.072e-10	-?	485486	0.99882
rs28446899_C_T	8	72396213	T	C	0.000566035	0.078	0.0362	0.0037	7.917e-23	+?	485486	0.989489
rs1431659_A_G	8	73439070	A	G	0.366322	0.2736	0.0143	0.002	1.121e-12	++	630048	0.993753
rs10808546_C_T	8	126495818	C	T	1.76546e-10	0.5785	0.0084	0.0017	7.314e-07	--	697577	0.990671
rs13256367_A_C	8	128334900	A	C	3.46966e-06	0.6534	0.0141	0.0019	5.415e-14	++	629886	0.997213
rs6474945_G_T	9	15670492	G	T	0.14403	0.5465	0.0101	0.0017	2.669e-09	--	695388	0.997144
rs2183825_C_T	9	28412375	C	T	0.384782	0.3139	0.0141	0.0018	4.425e-15	--	697647	0.997843
rs1974004_C_T	9	95568230	T	C	0.212717	0.1528	0.0173	0.0025	3.846e-12	++	616046	0.996256
rs2398893_A_G	9	96758342	A	G	0.402911	0.7143	0.0157	0.0019	9.007e-17	++	697659	0.999774
rs62565259_C_T	9	102162570	C	T	0.510077	0.8354	0.0157	0.0027	3.706e-09	-?	485486	0.983752
rs10991433_C_T	9	107726918	C	T	0.000211783	0.1044	0.0254	0.0028	5.731e-20	--	694341	0.984949
rs12684047_A_T	9	111972671	T	A	0.179261	0.8086	0.0185	0.0023	3.439e-15	--	629679	0.960641
rs10980797_A_G	9	113912553	G	A	0.000419386	0.4806	0.0154	0.002	3.881e-15	-?	485486	0.993975
rs7025089_A_C	9	134881443	C	A	0.344985	0.3208	0.0118	0.0019	4.288e-10	--	630076	0.998059
rs10795055_A_G	10	3581221	A	G	0.000625289	0.3934	0.0106	0.0018	5.426e-09	++	630081	0.996651
rs7907173_A_G	10	5648787	G	A	0.227991	0.5489	0.0109	0.0018	9.433e-10	--	629892	0.997527
rs1243188_C_T	10	21908803	C	T	0.000118821	0.2939	0.0148	0.0019	2.371e-14	--	618174	0.996876
rs1494204_C_T	10	27904321	C	T	0.977633	0.581	0.0106	0.0018	4.406e-09	--	629926	0.991012
rs2907794_A_G	10	32391109	G	A	0.0821712	0.7456	0.0124	0.002	3.238e-10	--	697633	0.996855
rs1757471_C_T	10	34168090	T	C	0.11003	0.5081	0.0128	0.0018	5.891e-13	++	629880	1
rs708437_A_G	10	36227656	A	G	0.720748	0.8256	0.0144	0.0024	1.598e-09	++	617811	0.995895
rs7070670_C_T	10	61842645	C	T	1	0.6772	0.0132	0.0021	3.644e-10	-?	485486	0.982719
rs7070749_A_G	10	63882682	A	G	0.00492598	0.5531	0.0126	0.002	1.88e-10	+?	485486	0.995798
rs10761785_G_T	10	65318766	G	T	0.0892305	0.4865	0.0147	0.0017	6.427e-18	--	697556	0.996172
rs780159_A_G	10	80907147	G	A	0.930252	0.5708	0.0133	0.0017	2.861e-14	--	689739	0.969682
rs10788569_C_T	10	89604732	C	T	0.00459114	0.2765	0.0134	0.0019	3.975e-12	--	697563	0.990664
rs950732_C_T	10	94114633	T	C	0.574987	0.5746	0.012	0.0018	2.376e-11	++	630080	0.998683
rs11187537_C_G	10	95346805	C	G	1.71847e-05	0.2632	0.013	0.002	1.729e-10	++	615174	0.9976
rs12777288_C_T	10	115860058	C	T	0.962588	0.2286	0.0139	0.0021	6.882e-11	--	616139	0.997234
rs17101456_A_G	10	122875040	G	A	3.80987e-06	0.121	0.0206	0.0028	7.456e-14	--	614914	0.998029
rs140201358_C_G	11	823586	G	C	0.0498107	0.0132	0.0557	0.0086	8.253e-11	-?	485486	1
rs12575252_C_G	11	8694073	G	C	0.115404	0.6663	0.0154	0.0018	2.316e-18	--	695992	0.988345
rs2957658_A_G	11	10393468	G	A	0.645431	0.5088	0.0125	0.002	1.841e-10	-?	485486	0.992933
rs747601_A_T	11	13274553	T	A	0.639737	0.725	0.0128	0.002	7.274e-11	--	630043	0.995416
rs2303975_A_G	11	14276999	G	A	2.28866e-05	0.8829	0.0106	0.0026	4.758e-05	--	697670	0.993623
rs11030108_A_G	11	27695464	A	G	0.0773501	0.3307	0.0154	0.0018	1.214e-17	++	697583	0.99797
rs13642_A_T	11	30432220	A	T	0.552781	0.6452	0.0113	0.0019	9.486e-10	++	630073	0.998267
rs11603150_C_T	11	36373869	T	C	1.20551e-06	0.6869	0.0111	0.0021	1.349e-07	+?	485486	0.996166
rs4755720_C_T	11	43628749	C	T	0.574987	0.3888	0.0132	0.0018	3.975e-13	--	630011	0.99151
rs12287076_C_G	11	47606865	C	G	0.000119935	0.625	0.0192	0.002	3.529e-21	++	553016	0.989819
rs2509967_C_G	11	62312786	G	C	6.80117e-08	0.3663	0.0154	0.0018	1.022e-16	--	630051	0.991433
rs35169799_C_T	11	64031241	T	C	1.76953e-09	0.0615	0.0373	0.0041	6.257e-20	+?	485486	1
rs10896012_C_T	11	65278461	C	T	0.122448	0.2147	0.018	0.0022	2.147e-16	--	629971	0.99646
rs7395513_A_G	11	69262756	G	A	0.000586297	0.5611	0.0173	0.002	2.458e-18	-?	485486	0.99223
rs536665_A_G	11	85322400	G	A	0.533823	0.2021	0.0171	0.0024	2.183e-12	-?	485486	0.994091
rs2513987_A_G	11	102977271	G	A	0.838048	0.7312	0.0138	0.0022	3.882e-10	-?	485486	0.99695
rs2276390_G_T	11	111895254	G	T	0.0348259	0.6625	0.021	0.0019	5.76e-28	--	589692	0.995068
rs719802_C_T	11	113234679	T	C	0.10393	0.3967	0.0114	0.0018	3.793e-10	++	630064	1
rs11216183_A_C	11	116781545	A	C	0.497547	0.0923	0.0226	0.0034	2.711e-11	+?	485486	0.998403
rs3825061_C_T	11	118944675	T	C	0.633638	0.387	0.0142	0.0018	5.454e-15	++	630003	0.999277
rs579682_C_T	11	122014110	C	T	0.272655	0.2859	0.0133	0.002	2.022e-11	--	630068	0.989004
rs747249_A_G	11	130271647	A	G	0.012097	0.3588	0.0111	0.0019	2.65e-09	++	629846	0.985753
rs12828016_G_T	12	998365	G	T	0.092537	0.609	0.0114	0.0018	4.081e-10	--	630044	1
rs7222_C_T	12	2055266	T	C	0.384782	0.499	0.0109	0.0018	1.169e-09	++	629933	0.989203
rs1805740_G_T	12	9075014	G	T	0.124976	0.2815	0.0135	0.002	5.636e-12	--	629953	0.998009
rs34322_C_T	12	12879570	T	C	0.0287561	0.466	0.0104	0.0018	4.604e-09	++	629994	1
rs11055887_A_G	12	14417179	G	A	0.227761	0.8066	0.0133	0.0023	4.281e-09	--	629851	0.989782
rs10842707_C_T	12	26471364	T	C	1.47837e-12	0.2036	0.0266	0.002	3.911e-39	++	697664	0.993975
rs10843817_A_C	12	30865510	A	C	0.21803	0.7604	0.0127	0.002	5.847e-10	++	630079	0.998877
rs2200155_A_G	12	33734935	G	A	0.705621	0.6278	0.0133	0.0018	5.074e-13	--	629970	0.997285
rs1458156_C_T	12	41887940	T	C	0.613805	0.4963	0.0125	0.0018	1.856e-12	++	630047	0.993447
rs2193748_C_G	12	45986471	C	G	2.61976e-06	0.2278	0.0106	0.0023	5.83e-06	+?	485486	0.992118
rs7138803_A_G	12	50247468	A	G	0.0275171	0.3842	0.0125	0.0018	1.089e-12	++	697653	1
rs10876528_A_C	12	54421476	A	C	0.178389	0.351	0.0236	0.0018	8.584e-39	++	657052	1
rs11176015_C_T	12	66441684	T	C	0.0159953	0.293	0.0151	0.002	7.208e-14	++	615415	0.986629
rs704061_C_T	12	89771903	C	T	0.207084	0.4482	0.0118	0.0018	4.367e-11	--	618285	0.995572
rs10745659_C_G	12	94092690	G	C	0.0231517	0.4393	0.0127	0.0018	1.427e-12	--	629804	0.992346
rs7311622_C_T	12	98772975	C	T	0.977633	0.5474	0.0119	0.0018	2.959e-11	--	628710	0.988621
rs4346064_A_C	12	107081599	A	C	0.000365084	0.3504	0.0115	0.0021	2.401e-08	+?	485486	0.99638
rs4964656_C_G	12	108594069	G	C	0.1315	0.6974	0.0181	0.002	1.957e-20	--	628243	0.999554
rs1169809_A_G	12	121688026	A	G	0.00115218	0.3071	0.0101	0.002	3.342e-07	++	628612	0.993671
rs863750_C_T	12	124505444	T	C	1.07189e-21	0.5836	0.0259	0.0017	6.195e-51	++	697620	0.993593
rs1045411_C_T	13	31033232	C	T	0.794835	0.7208	0.0155	0.0019	1.266e-15	--	684449	0.996695
rs2301390_C_T	13	33223444	T	C	1.74804e-08	0.5708	0.0049	0.0018	0.005674	++	629190	0.999635
rs20478_A_G	13	44686064	A	G	3.02246e-05	0.0983	0.0168	0.003	2.055e-08	++	630082	0.994624
rs797486_A_C	13	51221618	A	C	0.0342305	0.8938	0.0316	0.0026	1.089e-34	++	697602	0.987915
rs564930_C_T	13	54756074	T	C	0.677458	0.1229	0.0202	0.003	1.572e-11	+?	485486	0.996965
rs12430764_A_G	13	93896935	A	G	0.000849038	0.5164	0.0107	0.0018	1.872e-09	++	630067	0.996382
rs4772092_A_G	13	99166614	G	A	0.00354833	0.6207	0.01	0.0018	4.178e-08	--	630069	0.992742
rs9515201_A_C	13	111040798	C	A	0.0488766	0.6932	0.0121	0.0018	6.633e-11	--	697494	0.975822
rs1163627_A_C	13	112225701	A	C	0.0588609	0.5446	0.0104	0.0017	3.008e-09	++	657179	0.996529
rs10132280_A_C	14	25928179	C	A	7.98472e-08	0.6894	0.0116	0.0018	3.114e-10	--	697591	0.988362
rs1190982_C_T	14	58815839	T	C	0.0236775	0.3027	0.0157	0.0019	5.104e-16	++	629972	0.997466
rs4902153_C_T	14	63075515	T	C	3.65996e-08	0.1002	0.0107	0.0029	0.0001938	++	630083	0.996694
rs2898885_C_T	14	65421274	C	T	0.771534	0.191	0.0138	0.0023	8.513e-10	--	630064	0.992941
rs2526886_G_T	14	71359064	T	G	1	0.69	0.0125	0.0021	3.646e-09	+?	485486	0.995027
rs17109256_A_G	14	79939993	A	G	0.000659008	0.2324	0.0169	0.0021	2.403e-16	++	693908	0.996149
rs7492628_C_G	14	91547136	G	C	4.97973e-05	0.3199	0.0125	0.0019	7.893e-11	--	629729	0.981371
rs2124307_C_T	14	98344662	C	T	6.85907e-05	0.6281	0.0091	0.0018	6.045e-07	--	627877	0.996892
rs12590238_C_G	14	103350197	G	C	0.374468	0.1661	0.0141	0.0023	1.546e-09	--	630082	0.996555
rs4779526_A_T	15	31705683	A	T	0.15965	0.7568	0.0132	0.0021	2.086e-10	++	629999	0.987422
rs2928140_C_G	15	40990353	C	G	0.00912493	0.4546	0.0119	0.0019	2.46e-10	++	543098	0.996042
rs12440605_A_G	15	42102285	A	G	0.0107327	0.5243	0.0118	0.0018	4.022e-11	++	629948	0.997641
rs3736485_A_G	15	51748610	A	G	0.905068	0.4564	0.0118	0.0017	3.846e-12	++	697496	0.994655
rs10851523_C_G	15	53044002	G	C	0.677367	0.7258	0.0118	0.002	1.787e-09	--	648928	0.992849
rs16976932_A_G	15	56781255	A	G	0.00334321	0.12	0.0186	0.0027	1.026e-11	++	697620	0.990083
rs12440695_C_T	15	62435156	C	T	0.330434	0.3849	0.0103	0.0018	4.353e-09	--	685904	0.996761
rs8043060_A_G	15	67661784	G	A	0.00239444	0.7783	0.0166	0.002	8.931e-17	--	697661	0.996751
rs7183908_C_T	15	74329193	C	T	0.13818	0.4926	0.0158	0.002	8.25e-16	-?	485486	0.998939
rs12593088_A_G	15	81058640	G	A	0.720469	0.6894	0.0128	0.0019	5.159e-12	--	697372	0.989085
rs12101393_C_G	15	92570921	C	G	0.511388	0.7865	0.014	0.0022	1.187e-10	++	630019	0.989164
rs8024294_A_G	15	94023132	A	G	0.27536	0.1115	0.0177	0.0028	3.624e-10	++	618157	0.97696
rs13333747_C_T	16	2175373	T	C	0.438548	0.8169	0.018	0.0025	1.418e-12	+?	485486	0.989554
rs1139653_A_T	16	4484396	A	T	0.193538	0.2851	0.0147	0.002	1.145e-13	++	630039	1
rs7102_C_T	16	11642242	C	T	4.65079e-06	0.3535	0.0086	0.0018	1.434e-06	--	691133	0.98977
rs7186893_G_T	16	24806420	G	T	0.580902	0.7365	0.0137	0.002	1.21e-11	--	629754	0.998542
rs7498665_A_G	16	28883241	G	A	0.0472594	0.3825	0.0168	0.0017	1.13e-22	--	695962	1
rs4788204_A_G	16	29995218	A	G	0.736544	0.4594	0.0169	0.0018	2.638e-21	++	630051	0.999552
rs2047937_C_T	16	49864791	C	T	0.63333	0.483	0.0106	0.0017	4.573e-10	--	697373	0.999687
rs9923544_C_T	16	53801985	T	C	3.40818e-05	0.4354	0.0389	0.0017	1.18e-113	++	697355	0.999786
rs889398_C_T	16	69556715	C	T	0.152392	0.5854	0.0171	0.0017	1.985e-23	--	697586	0.990464
rs2925979_C_T	16	81534790	T	C	3.08701e-24	0.2958	0.0215	0.0018	1.623e-31	++	696252	1
rs7206608_C_G	16	82872628	G	C	0.340988	0.3246	0.0127	0.0019	2.481e-11	--	628665	0.996158
rs7198287_C_T	16	85258191	C	T	0.00365043	0.7818	0.0138	0.0022	6.096e-10	--	626096	0.993015
rs7217226_G_T	17	2136065	G	T	0.954347	0.3445	0.0137	0.0018	9.937e-15	--	692197	0.997838
rs8070737_G_T	17	3981066	T	G	0.36293	0.1682	0.016	0.0023	7.386e-12	++	630045	0.99906
rs858516_C_T	17	7537098	C	T	0.0585446	0.4528	0.0119	0.002	1.628e-09	-?	485486	0.996924
rs4646342_A_G	17	17493272	G	A	0.613805	0.5465	0.013	0.0018	6.61e-13	--	629916	0.974599
rs7213608_C_T	17	21279289	C	T	0.168143	0.3174	0.0171	0.0019	6.951e-19	--	629948	0.977134
rs12943131_A_G	17	27863706	G	A	0.00224362	0.4674	0.0087	0.0018	8.042e-07	--	630081	0.999399
rs2306589_C_T	17	34848874	T	C	0.310717	0.473	0.016	0.0017	2.521e-21	++	697624	0.998689
rs591939_A_G	17	40698075	G	A	0.582099	0.2453	0.0177	0.0023	9.11e-15	-?	485486	0.995919
rs17651507_A_T	17	44059010	A	T	0.379787	0.7274	0.0187	0.002	1.855e-20	++	629101	0.975599
rs8071778_C_G	17	46080233	G	C	0.682857	0.8461	0.016	0.0025	6.622e-11	--	629706	0.992231
rs758598_A_G	17	59492714	A	G	0.808133	0.33	0.0123	0.0019	5.587e-11	++	629972	0.996376
rs8075273_A_C	17	61728881	C	A	0.23515	0.7133	0.0138	0.0019	2.757e-13	--	697440	0.998729
rs12449442_A_G	17	65947640	A	G	0.234818	0.2186	0.0172	0.0021	2.554e-16	++	691377	0.995252
rs11654387_C_G	17	68446861	C	G	1.68501e-16	0.4878	0.0161	0.0018	1.453e-19	++	629940	0.995917
rs9988_C_T	17	73230856	T	C	0.882983	0.8347	0.0152	0.0024	1.934e-10	++	630074	0.995459
rs8079062_A_G	17	74255029	G	A	0.00020701	0.0791	0.0234	0.0033	1.668e-12	--	616828	0.994364
rs4239275_C_T	17	79923718	T	C	0.586531	0.4129	0.0118	0.0018	3.261e-11	++	654042	0.995573
rs1787013_C_T	18	13072979	C	T	0.197169	0.4414	0.0108	0.0018	1.327e-09	--	630077	0.999083
rs62095889_A_G	18	21069068	G	A	0.92274	0.6574	0.0166	0.0021	1.623e-15	-?	485486	0.98579
rs10164099_C_T	18	34690744	C	T	0.493723	0.1258	0.0149	0.0025	1.173e-09	--	697649	0.99824
rs1158805_A_C	18	40736590	C	A	0.160974	0.6203	0.0133	0.0018	4.947e-13	--	630065	0.997106
rs494752_C_G	18	46853270	G	C	0.168801	0.3452	0.0154	0.0019	2.313e-16	--	630081	0.998719
rs6566233_C_T	18	53445930	C	T	0.857989	0.4848	0.0128	0.002	7.126e-11	-?	485486	0.995724
rs6567160_C_T	18	57829135	C	T	0.0420917	0.2468	0.0263	0.002	2.53e-39	--	697633	0.997773
rs12454712_C_T	18	60845884	T	C	1.00031e-20	0.6243	0.0075	0.0018	3.745e-05	++	654281	1
rs12459350_A_G	19	2176586	A	G	0.438223	0.5423	0.0134	0.0017	2.233e-15	++	697658	0.999463
rs2240702_A_G	19	4159873	G	A	0.00123883	0.1138	0.0153	0.0029	8.258e-08	--	629450	0.985649
rs1035940_C_G	19	7199978	C	G	3.20655e-05	0.2762	0.012	0.002	1.468e-09	++	629084	0.997199
rs12982665_C_T	19	17158027	C	T	0.000263994	0.8071	0.0124	0.0025	6.351e-07	-?	485486	0.998528
rs12608504_A_G	19	18389135	A	G	0.863635	0.3593	0.0251	0.0018	4.675e-46	++	697639	0.9985
rs17513613_C_T	19	30286822	C	T	0.736544	0.3086	0.0125	0.0018	5.424e-12	--	697642	0.993373
rs3786897_A_G	19	33893008	G	A	0.387235	0.4195	0.0237	0.0017	1.451e-43	--	697495	0.997489
rs2547049_A_G	19	37482817	A	G	0.000239977	0.534	0.0096	0.0018	7.2e-08	++	630081	0.999885
rs429358_C_T	19	45411941	T	C	0.378705	0.8459	0.0346	0.0027	4.214e-37	+?	485486	1
rs8103017_C_G	19	55999142	G	C	0.189063	0.2956	0.0165	0.0022	2.244e-14	-?	485486	0.980636
rs151235402_C_T	20	569164	T	C	3.00616e-06	0.0152	0.0384	0.0082	2.922e-06	+?	485486	0.953845
rs979012_C_T	20	6623374	T	C	0.30278	0.3637	0.0116	0.0018	7.855e-11	++	697581	0.997822
rs1406948_A_G	20	33905619	G	A	1.79202e-08	0.6321	0.0137	0.0017	4.124e-15	--	697307	0.995099
rs1997833_C_T	20	39690342	C	T	0.215476	0.2927	0.0122	0.0019	4.219e-11	--	697323	0.998656
rs6130360_A_G	20	42010996	A	G	0.102202	0.8485	0.0151	0.0025	1.133e-09	++	629927	0.997625
rs2236519_A_G	20	45529571	A	G	0.00299754	0.3693	0.0212	0.0018	1.894e-30	++	629796	0.993531
rs6021889_A_G	20	50982870	A	G	0.499966	0.7102	0.0203	0.0019	2.463e-27	++	697643	0.997371
rs1328757_C_T	20	56135199	T	C	0.23899	0.4743	0.0114	0.0018	1.693e-10	++	630053	0.991493
rs6090040_A_C	20	62692060	A	C	1.25743e-09	0.4804	0.0103	0.002	2.083e-07	+?	485486	0.987466
rs28451064_A_G	21	35593827	A	G	0.396157	0.1268	0.0177	0.003	4.228e-09	+?	485486	0.955171
rs9976841_A_G	21	39484323	G	A	0.152337	0.6129	0.0129	0.0018	2.095e-12	--	629957	0.998909
rs2294239_A_G	22	29449477	A	G	0.161119	0.5683	0.02	0.0017	3.173e-31	++	697702	0.989833
rs733381_A_G	22	40669648	A	G	0.43783	0.7717	0.0122	0.0021	2.817e-09	++	697671	0.998452
rs8141715_G_T	22	47214749	G	T	0.379787	0.2455	0.0136	0.002	1.454e-11	--	630122	0.992312

## Sheet: whr.men
SNP	Chr	Pos	EA	NEA	psexdiff	frqA1.males	beta.males	se.males	pval.males	dir.males	nmeta.males	info.males
rs2742690_A_C	1	2987268	A	C	0.870182	0.2003	0.0162	0.0037	1.087e-05	+?	222338	0.976937
rs6688233_C_T	1	9335745	T	C	0.000140906	0.2399	0.0095	0.0031	0.002162	++	279399	0.982661
rs12024554_C_T	1	19925759	C	T	0.42809	0.7644	0.017	0.0034	7.511e-07	-?	222338	0.997091
rs2903995_A_T	1	23271504	T	A	0.449065	0.6221	0.0142	0.0027	1.599e-07	--	279536	0.997474
rs213624_A_G	1	26201164	A	G	0.955284	0.5272	0.0126	0.0027	2.179e-06	++	279279	0.99759
rs4660808_C_T	1	40018509	T	C	0.0284307	0.2229	0.0089	0.0032	0.005036	++	279552	0.999548
rs946106_C_T	1	49928489	C	T	0.303549	0.2344	0.0196	0.003	5.499e-11	--	316693	0.997133
rs12140153_G_T	1	62579891	G	T	0.311787	0.9083	0.0182	0.0052	0.0004459	-?	222338	0.947242
rs9436299_A_C	1	65892888	C	A	1.7126e-06	0.3387	0.0024	0.0029	0.4145	-+	279141	0.969509
rs2613505_C_T	1	72835410	T	C	0.0958831	0.8205	0.0207	0.0032	1.273e-10	++	316601	0.995476
rs71641308_C_T	1	78086718	T	C	1.5651e-08	0.0762	0.0353	0.0057	6.019e-10	+?	222338	0.934728
rs313741_A_T	1	86273451	T	A	0.779201	0.4499	0.0112	0.0027	2.68e-05	--	279548	0.998227
rs6699397_A_G	1	91212216	G	A	0.0800218	0.3766	0.0088	0.0026	0.0006712	--	316712	0.996577
rs9659380_A_G	1	98423149	G	A	0.020724	0.1632	0.0109	0.0036	0.002256	--	279424	0.994848
rs2061708_C_G	1	103417203	C	G	0.43662	0.5878	0.0164	0.003	3.216e-08	+?	222338	0.994471
rs2335077_A_G	1	107573565	G	A	0.0330433	0.3561	0.008	0.0028	0.004221	--	279542	1
rs6658723_C_T	1	112274162	T	C	0.580902	0.433	0.0158	0.003	8.43e-08	+?	222338	0.993786
rs6694768_C_T	1	114953420	T	C	0.76662	0.6814	0.0112	0.0028	8.047e-05	++	279549	0.997446
rs10923724_C_T	1	119546842	T	C	0.0563683	0.556	0.0202	0.0025	1.48e-15	++	316692	0.992599
rs905938_C_T	1	154991389	T	C	8.89193e-07	0.7231	0.0023	0.0029	0.4345	++	316573	1
rs6688053_C_T	1	163589208	T	C	0.0503086	0.4455	0.008	0.003	0.006799	+?	222338	0.986634
rs10919388_A_C	1	170372503	C	A	9.48622e-11	0.727	0.0123	0.0029	2.003e-05	--	301759	0.991758
rs12138803_C_T	1	172348823	T	C	7.33503e-08	0.1983	0.0087	0.0029	0.002519	++	316444	0.998836
rs543874_A_G	1	177889480	G	A	0.481978	0.2211	0.0222	0.0031	9.523e-13	--	316702	1
rs12061508_A_G	1	196584468	A	G	0.000244426	0.2111	0.0025	0.0032	0.4317	+-	279305	0.994312
rs6658424_A_T	1	200049302	T	A	0.937819	0.7159	0.0121	0.0029	3.079e-05	--	279554	0.993948
rs6691427_C_G	1	203510048	C	G	1.00038e-09	0.4905	0.0069	0.0029	0.01833	+?	222338	0.992711
rs3903399_C_T	1	205041542	C	T	0.0721502	0.2154	0.0114	0.0033	0.0004724	--	279507	0.996769
rs3767848_A_G	1	214173840	G	A	0.00455759	0.7461	0.0053	0.0031	0.09073	--	274135	0.987666
rs1563355_C_T	1	219653101	C	T	4.3427e-32	0.6723	0.0024	0.0028	0.3878	--	279551	0.999897
rs6604731_C_T	1	224051439	C	T	0.896552	0.7009	0.0119	0.0029	4.198e-05	--	279516	0.99042
rs12042959_A_G	1	243533273	A	G	0.889419	0.8633	0.0173	0.0038	5.253e-06	++	279545	0.984695
rs6743060_A_C	2	629510	A	C	0.165956	0.8426	0.0297	0.0033	4.072e-19	++	316622	0.997446
rs12692387_C_T	2	9698190	C	T	0.827265	0.6694	0.0116	0.0031	0.0002299	-?	222338	0.974111
rs711869_A_G	2	13073967	G	A	0.613805	0.4434	0.018	0.0027	2.591e-11	--	279511	0.981668
rs6749646_A_T	2	25193998	T	A	0.0721502	0.2196	0.0158	0.0033	1.261e-06	--	279466	0.996912
rs7591387_C_T	2	43756032	T	C	0.00531054	0.102	0.0085	0.0041	0.03749	++	316619	0.995116
rs17326656_G_T	2	48962291	T	G	3.03551e-06	0.2343	0.0039	0.0032	0.213	+-	279490	0.989881
rs6545714_A_G	2	59307725	G	A	0.0181152	0.3894	0.0186	0.0026	3.418e-13	--	316688	0.994954
rs2195086_G_T	2	60814466	G	T	0.283549	0.1665	0.0174	0.0036	1.769e-06	--	279027	0.990347
rs1385167_A_G	2	66200648	G	A	0.41861	0.138	0.0201	0.0036	3.011e-08	--	315338	0.998332
rs4671193_C_T	2	67846288	C	T	0.0841981	0.6441	0.0156	0.0028	1.613e-08	--	279518	0.996388
rs4851284_C_T	2	100894887	C	T	0.54442	0.3323	0.0165	0.0031	1.441e-07	-?	222338	0.979336
rs1345203_C_T	2	112253851	T	C	0.0199157	0.7832	0.0138	0.0035	9.939e-05	+?	222338	0.99293
rs4372913_A_G	2	114517748	G	A	0.152539	0.2128	0.0101	0.0032	0.001714	--	279458	0.996809
rs332105_A_G	2	119444229	G	A	0.0116277	0.4467	0.0086	0.0027	0.001413	--	279534	0.982559
rs55920843_G_T	2	158412701	T	G	2.65898e-05	0.9884	0.0195	0.0137	0.154	+?	222338	1
rs1020731_A_G	2	161144055	A	G	0.876016	0.7016	0.0132	0.0029	5.173e-06	++	279527	0.996832
rs12621633_A_G	2	162859436	A	G	0.161105	0.0113	0.0679	0.0141	1.55e-06	+?	222338	0.959743
rs409125_A_T	2	165667643	A	T	6.51853e-29	0.628	0.0041	0.0027	0.1317	++	279542	0.9927
rs7585974_C_G	2	172377212	C	G	3.03023e-05	0.1829	0.001	0.0038	0.7852	+?	222338	0.995766
rs9630986_C_G	2	181607751	C	G	0.914054	0.6685	0.0124	0.0028	1.207e-05	++	279513	0.997474
rs1569135_A_G	2	188115398	A	G	0.742936	0.5362	0.0224	0.0025	3.732e-19	++	316667	0.996958
rs1124639_C_T	2	200775744	C	T	0.792871	0.5619	0.0108	0.0026	3.066e-05	--	297769	0.997216
rs7599312_A_G	2	213413231	G	A	0.730397	0.7266	0.0103	0.0028	0.0002721	--	316685	0.978529
rs1250259_A_T	2	216300482	T	A	2.48906e-05	0.26	0.0014	0.003	0.6498	--	273767	0.993558
rs1017698_A_G	2	219170525	G	A	0.274215	0.403	0.0089	0.0027	0.0009913	--	276003	0.996858
rs13432211_A_G	2	226955609	G	A	3.03998e-07	0.2239	0.0044	0.0032	0.1646	--	279541	0.99742
rs17324331_C_G	2	230739209	C	G	0.499966	0.3148	0.01	0.0028	0.0003985	++	279539	0.997973
rs3891424_A_G	2	239365456	G	A	0.453597	0.947	0.0254	0.0066	0.0001272	-?	222338	0.966238
rs4686340_A_C	3	9345218	A	C	0.357449	0.2519	0.0106	0.0029	0.0003318	++	315676	0.978864
rs9878908_C_T	3	12302462	C	T	9.47897e-05	0.1871	0.0099	0.0031	0.001543	--	316677	0.997347
rs2455848_C_T	3	15771372	T	C	0.00458075	0.314	0.007	0.0027	0.009724	++	316669	0.999026
rs6550597_A_G	3	18738940	A	G	0.000911792	0.72	0.0196	0.003	3.502e-11	++	279544	0.997203
rs12631066_C_G	3	33872787	C	G	0.0727843	0.2245	0.0166	0.0031	9.453e-08	++	279541	0.999317
rs10490869_A_T	3	35635145	T	A	0.0721502	0.2039	0.0142	0.0033	1.607e-05	--	279540	0.989407
rs155524_A_G	3	37562141	A	G	0.736544	0.5895	0.0124	0.0027	4.667e-06	++	279520	0.993822
rs13092573_C_T	3	46988561	T	C	7.29926e-05	0.3339	0.005	0.0028	0.07647	++	279426	1
rs2291542_C_T	3	49751585	T	C	0.449065	0.3288	0.0185	0.0027	5.715e-12	++	316670	0.999786
rs2159607_G_T	3	52501451	T	G	0.0015868	0.8166	0.0099	0.0033	0.002342	++	313727	0.997317
rs1452075_C_T	3	62481063	T	C	0.852795	0.7307	0.012	0.0028	2.305e-05	++	311321	1
rs76699125_C_T	3	64701535	T	C	2.91121e-05	0.9365	0.013	0.0061	0.03306	+?	222338	0.967782
rs6548834_A_G	3	82704753	A	G	0.418255	0.3634	0.0099	0.0028	0.0003287	++	279544	0.998671
rs12495178_C_T	3	85886077	T	C	0.30278	0.6419	0.0146	0.0026	1.825e-08	++	316692	0.997656
rs9942009_C_T	3	89121921	T	C	0.822533	0.3807	0.0128	0.0027	2.608e-06	++	279552	0.998815
rs793456_A_G	3	99525631	G	A	0.123077	0.3952	0.0138	0.0027	3.55e-07	--	279527	0.997672
rs11714441_C_T	3	123158946	T	C	0.000442815	0.4004	0.0025	0.003	0.4019	+?	222338	0.995594
rs6795831_A_C	3	129341403	A	C	1.53668e-15	0.8136	0.0086	0.0034	0.01092	+-	279531	0.984604
rs13063979_G_T	3	131564741	G	T	0.00868409	0.2682	0.0188	0.0028	3.309e-11	--	316649	0.993917
rs645040_G_T	3	135926622	T	G	0.183524	0.77	0.0128	0.003	1.823e-05	++	316697	1
rs2306374_C_T	3	138119952	T	C	2.04676e-07	0.842	0.0022	0.0034	0.5297	+-	314846	1
rs9844972_C_G	3	150097635	C	G	1.25906e-06	0.0684	0.0071	0.0059	0.231	+?	222338	0.961697
rs10049088_C_T	3	156797648	C	T	0.45673	0.6189	0.0258	0.0026	4.303e-23	--	311303	0.995574
rs12494190_A_G	3	168949384	G	A	0.449065	0.5964	0.0109	0.0027	6.286e-05	--	279522	0.994419
rs4894803_A_G	3	171800256	A	G	0.0249042	0.5994	0.0098	0.0027	0.0003572	++	279182	0.985672
rs7647305_C_T	3	185834290	C	T	0.942015	0.7904	0.0139	0.0031	6.401e-06	--	316168	0.986011
rs12629247_C_G	3	187632584	C	G	0.923498	0.0397	0.0274	0.0071	0.0001102	++	273545	0.985474
rs11724804_A_G	4	965779	G	A	0.0565915	0.5554	0.013	0.0027	1.571e-06	--	278409	0.995671
rs3121419_C_T	4	3232257	C	T	0.090982	0.7024	0.0091	0.0029	0.001431	--	279544	0.998584
rs10019888_A_G	4	26062990	G	A	6.12309e-08	0.1878	0.0071	0.0034	0.03715	--	316688	0.987584
rs13130484_C_T	4	45175691	T	C	0.00948861	0.4309	0.0199	0.0025	4.335e-15	++	316588	0.99594
rs861029_C_T	4	56245637	C	T	0.000292962	0.2518	0.0056	0.0031	0.06524	--	279518	0.997804
rs2167750_C_T	4	89730074	T	C	7.67389e-21	0.4728	0.0009	0.0027	0.7464	++	279528	0.997953
rs1789882_A_G	4	100235053	A	G	0.965444	0.1681	0.016	0.0035	5.031e-06	++	274083	0.998712
rs974801_A_G	4	106071064	A	G	7.94457e-08	0.6431	0.0014	0.0026	0.5812	++	316670	1
rs13124532_C_T	4	120416445	C	T	4.91372e-06	0.8545	0.0005	0.0038	0.9062	-+	279438	0.998824
rs809955_A_G	4	140874760	G	A	0.940974	0.6343	0.0156	0.003	3.219e-07	-?	222338	0.995391
rs789351_C_T	4	145868370	T	C	0.296701	0.42	0.0097	0.0025	0.0001307	++	312962	0.998275
rs528425253_A_C	4	186408158	C	A	4.55611e-06	0.0007	0.3981	0.0664	1.982e-09	-?	222338	0.73804
rs10475249_C_G	5	4010135	C	G	0.0151655	0.5487	0.008	0.0029	0.006977	+?	222338	0.992943
rs3792751_C_T	5	32773314	T	C	0.0003101	0.3636	0.0012	0.0026	0.6431	+-	316689	0.987811
rs17457629_A_T	5	38795199	A	T	0.000100423	0.7245	0.0005	0.003	0.8768	-+	279467	0.986253
rs72765634_C_T	5	50799239	C	T	3.4796e-05	0.9589	0.045	0.0074	1.08e-09	-?	222338	1
rs2448_C_T	5	53302354	T	C	0.900152	0.7383	0.0162	0.003	7.644e-08	++	279550	0.999368
rs3936510_G_T	5	55860866	T	G	3.80273e-20	0.1968	0.003	0.0032	0.3427	+-	315855	1
rs34699_G_T	5	66304225	G	T	0.0981015	0.4199	0.0084	0.0027	0.001705	--	279523	0.993628
rs2112347_G_T	5	75015242	T	G	0.00864355	0.6299	0.0099	0.0026	0.0001342	++	316697	1
rs1382894_A_T	5	76599022	A	T	0.499966	0.6486	0.0121	0.0028	1.453e-05	++	279477	0.991072
rs2161228_C_T	5	88001798	T	C	0.221977	0.1018	0.0229	0.0043	1.18e-07	++	279063	0.984111
rs2161097_C_T	5	103945178	T	C	0.449065	0.441	0.0146	0.0027	4.201e-08	++	279553	0.99917
rs4395620_C_T	5	106328326	T	C	0.123077	0.5747	0.0069	0.0027	0.009732	++	279496	0.99967
rs1822489_A_G	5	112542527	A	G	0.211966	0.3175	0.0099	0.0029	0.0005439	++	279550	0.98874
rs1045241_C_T	5	118729286	T	C	1.84953e-14	0.2816	0.0034	0.0028	0.2207	+-	316635	0.990114
rs11747001_A_G	5	132412299	A	G	0.938873	0.7636	0.0148	0.0029	4.103e-07	++	316680	0.998801
rs34000_C_T	5	141973501	T	C	0.000619322	0.5905	0.003	0.003	0.3166	+?	222338	0.985019
rs4454042_C_T	5	155824774	T	C	0.720977	0.2734	0.0115	0.003	9.852e-05	++	279541	0.989832
rs1122080_A_G	5	158015903	G	A	0.00565001	0.7944	0.0197	0.0032	1.015e-09	--	316691	0.977194
rs6859752_C_T	5	171851934	T	C	0.0160846	0.3285	0.006	0.0029	0.03696	+-	279215	0.998267
rs10070064_C_T	5	173281777	T	C	0.000364099	0.299	0.0091	0.0032	0.004311	+?	222338	0.997272
rs244723_A_G	5	176534886	A	G	0.280569	0.529	0.0171	0.003	8.004e-09	+?	222338	0.977453
rs1294436_C_G	6	6746166	C	G	0.00239444	0.5981	0.0163	0.003	5.406e-08	+?	222338	0.98586
rs9296938_A_G	6	14573063	G	A	0.0988222	0.7505	0.0105	0.0031	0.0005722	--	279547	0.996434
rs7744833_A_G	6	20581828	A	G	0.0425308	0.6832	0.0076	0.0029	0.00801	++	279546	0.986807
rs2894204_C_T	6	31237061	T	C	0.291907	0.6383	0.0193	0.003	2.081e-10	+?	222338	0.998908
rs114760566_A_C	6	34192036	A	C	3.82355e-12	0.0429	0.0302	0.0072	2.995e-05	+?	222338	0.99322
rs2033529_A_G	6	40348653	G	A	1	0.2749	0.0154	0.0028	2.54e-08	--	316711	0.991641
rs6905288_A_G	6	43758873	A	G	7.02747e-27	0.5735	0.0122	0.0026	2.038e-06	++	305775	1
rs987237_A_G	6	50803050	G	A	0.000776356	0.1555	0.028	0.0033	9.234e-18	--	316701	1
rs9370243_G_T	6	53789830	T	G	0.320097	0.081	0.016	0.0049	0.001001	++	279555	0.994365
rs12527712_C_T	6	80916967	T	C	0.534329	0.0884	0.0254	0.0049	1.67e-07	++	279554	0.999789
rs9362083_A_T	6	85396119	T	A	0.556024	0.4139	0.0131	0.0027	1.208e-06	--	279550	0.997962
rs901630_C_T	6	98539519	C	T	0.00292081	0.589	0.0182	0.0026	1.584e-12	--	316611	0.999146
rs2503099_A_G	6	100610101	G	A	4.41492e-10	0.1651	0.0048	0.0035	0.1698	-+	279549	0.999462
rs12206094_C_T	6	108906200	C	T	0.808133	0.7105	0.0113	0.0028	4.476e-05	--	316678	0.996379
rs2357760_A_G	6	120213880	A	G	0.866413	0.673	0.0112	0.0027	2.639e-05	++	316711	0.99263
rs72959041_A_G	6	127454893	A	G	6.67669e-32	0.047	0.0698	0.007	2.203e-23	+?	222338	0.969127
rs605066_C_T	6	139829666	C	T	9.57401e-12	0.4156	0.0054	0.0027	0.04718	--	274198	0.999822
rs11756568_A_T	6	152042413	A	T	2.10823e-06	0.737	0.0029	0.003	0.3281	++	274126	0.998758
rs672341_A_G	6	153455994	G	A	0.258801	0.5874	0.0094	0.003	0.001563	-?	222338	0.999275
rs668871_C_T	6	160769811	C	T	4.74808e-06	0.5314	0.0034	0.0029	0.2501	-?	222338	0.997963
rs1534696_A_C	7	26397239	C	A	2.64313e-15	0.429	0.007	0.0026	0.005872	-+	309998	1
rs13223303_C_T	7	42692711	T	C	0.00111436	0.7079	0.0032	0.0032	0.3162	+?	222338	0.996687
rs2715135_G_T	7	50750128	T	G	0.608194	0.3706	0.0093	0.0028	0.000753	++	279532	0.995138
rs7797307_C_G	7	68686127	G	C	0.548835	0.9408	0.0214	0.006	0.0003401	--	273719	0.979572
rs55747707_A_G	7	73037366	G	A	3.09303e-08	0.8016	0.0006	0.0037	0.8689	-?	222338	0.995534
rs11764879_A_G	7	77333267	G	A	0.000611009	0.7136	0.0044	0.0028	0.1161	--	316701	0.99616
rs917191_C_G	7	80570871	G	C	3.88457e-07	0.4299	0.001	0.0027	0.702	-+	279235	0.980862
rs372321_A_G	7	101721006	A	G	0.588132	0.1777	0.0171	0.0035	9.532e-07	++	279551	0.998096
rs1142_C_T	7	104756326	T	C	0.359672	0.3329	0.0163	0.0026	4.542e-10	++	316688	0.996927
rs4727695_A_G	7	107614003	A	G	0.0572081	0.8984	0.0154	0.0043	0.000383	++	316697	0.993652
rs4476935_C_T	7	112987650	C	T	0.0565915	0.5744	0.0151	0.0027	1.717e-08	--	279524	0.997179
rs39312_A_C	7	116954785	C	A	0.264266	0.381	0.0131	0.0026	5.533e-07	--	316649	0.986082
rs6942652_C_G	7	120889272	G	C	0.613805	0.5704	0.0117	0.0027	1.338e-05	--	279542	0.998475
rs7783857_C_G	7	130439058	C	G	5.91634e-18	0.7334	0.0081	0.0028	0.00368	++	316125	0.996652
rs13229637_C_T	7	136717447	T	C	0.437585	0.8547	0.0177	0.0037	2.224e-06	++	279549	0.985688
rs15285_C_T	8	19824667	C	T	0.937819	0.7392	0.012	0.0029	3.032e-05	--	312854	1
rs9644033_A_T	8	23610639	T	A	1.36477e-16	0.2462	0.0007	0.0031	0.8294	--	279553	0.997191
rs11992444_G_T	8	25464690	T	G	0.959226	0.5085	0.0191	0.0029	6.975e-11	+?	222338	1
rs2725371_A_G	8	30854033	A	G	0.796422	0.3021	0.0171	0.0032	8.777e-08	+?	222338	0.989596
rs36061954_C_T	8	38329650	T	C	0.0090602	0.3976	0.0091	0.003	0.002274	+?	222338	0.997196
rs62506196_A_C	8	60264465	C	A	0.283375	0.1622	0.0118	0.004	0.002986	-?	222338	0.9922
rs13255070_A_G	8	68203608	G	A	0.585725	0.2816	0.0125	0.0033	0.0001235	-?	222338	0.99882
rs28446899_C_T	8	72396213	T	C	0.000566035	0.0779	0.0233	0.0055	2.279e-05	+?	222338	0.989489
rs1431659_A_G	8	73439070	A	G	0.366322	0.274	0.0119	0.003	6.68e-05	++	279542	0.993753
rs10808546_C_T	8	126495818	T	C	1.76546e-10	0.4202	0.003	0.0025	0.2308	+-	316655	0.990671
rs13256367_A_C	8	128334900	A	C	3.46966e-06	0.653	0.0044	0.0028	0.1147	++	279467	0.997213
rs6474945_G_T	9	15670492	G	T	0.14403	0.5459	0.0128	0.0025	3.303e-07	--	316665	0.997144
rs2183825_C_T	9	28412375	C	T	0.384782	0.3126	0.0163	0.0027	1.022e-09	--	316702	0.997843
rs1974004_C_T	9	95568230	T	C	0.212717	0.1534	0.0134	0.0037	0.000299	++	274173	0.996256
rs2398893_A_G	9	96758342	A	G	0.402911	0.7139	0.018	0.0028	1.136e-10	++	316705	0.999774
rs62565259_C_T	9	102162570	C	T	0.510077	0.836	0.0138	0.004	0.000536	-?	222338	0.983752
rs10991433_C_T	9	107726918	C	T	0.000211783	0.1043	0.0137	0.0041	0.0007991	--	315409	0.984949
rs12684047_A_T	9	111972671	T	A	0.179261	0.8079	0.0218	0.0035	4.31e-10	--	279370	0.960641
rs10980797_A_G	9	113912553	G	A	0.000419386	0.4809	0.0077	0.0029	0.008508	-?	222338	0.993975
rs7025089_A_C	9	134881443	C	A	0.344985	0.3203	0.0097	0.0028	0.0005972	--	279550	0.998059
rs10795055_A_G	10	3581221	A	G	0.000625289	0.3934	0.0037	0.0027	0.178	++	279553	0.996651
rs7907173_A_G	10	5648787	G	A	0.227991	0.5478	0.0087	0.0027	0.001175	--	279463	0.997527
rs1243188_C_T	10	21908803	C	T	0.000118821	0.2937	0.023	0.0029	3.044e-15	--	274128	0.996876
rs1494204_C_T	10	27904321	C	T	0.977633	0.5819	0.0106	0.0027	9.629e-05	--	279488	0.991012
rs2907794_A_G	10	32391109	G	A	0.0821712	0.7442	0.0088	0.0029	0.002645	--	316697	0.996855
rs1757471_C_T	10	34168090	T	C	0.11003	0.5089	0.0093	0.0027	0.0004877	++	279460	1
rs708437_A_G	10	36227656	A	G	0.720748	0.8257	0.015	0.0036	2.744e-05	++	274000	0.995895
rs7070670_C_T	10	61842645	C	T	1	0.6768	0.0132	0.0031	2.871e-05	-?	222338	0.982719
rs7070749_A_G	10	63882682	A	G	0.00492598	0.5522	0.0065	0.0029	0.02797	+?	222338	0.995798
rs10761785_G_T	10	65318766	G	T	0.0892305	0.4867	0.0117	0.0025	3.138e-06	--	316659	0.996172
rs780159_A_G	10	80907147	G	A	0.930252	0.5692	0.0132	0.0026	2.977e-07	--	312039	0.969682
rs10788569_C_T	10	89604732	C	T	0.00459114	0.2777	0.0073	0.0029	0.01024	--	316657	0.990664
rs950732_C_T	10	94114633	T	C	0.574987	0.5755	0.0107	0.0027	7.349e-05	++	279552	0.998683
rs11187537_C_G	10	95346805	C	G	1.71847e-05	0.2689	0.0033	0.0033	0.3221	+?	222338	0.9976
rs12777288_C_T	10	115860058	C	T	0.962588	0.2286	0.0139	0.0032	1.46e-05	--	274204	0.997234
rs17101456_A_G	10	122875040	G	A	3.80987e-06	0.1218	0.0063	0.0041	0.1203	--	272832	0.998029
rs140201358_C_G	11	823586	G	C	0.0498107	0.0131	0.0371	0.0129	0.003975	-?	222338	1
rs12575252_C_G	11	8694073	G	C	0.115404	0.6661	0.0124	0.0026	1.99e-06	--	315744	0.988345
rs2957658_A_G	11	10393468	G	A	0.645431	0.5085	0.0132	0.0029	7.248e-06	-?	222338	0.992933
rs747601_A_T	11	13274553	T	A	0.639737	0.7253	0.0142	0.0029	1.446e-06	--	279532	0.995416
rs2303975_A_G	11	14276999	A	G	2.28866e-05	0.1173	0.0007	0.0038	0.8588	+-	316707	0.993623
rs11030108_A_G	11	27695464	A	G	0.0773501	0.3306	0.0193	0.0027	8.27e-13	++	316672	0.99797
rs13642_A_T	11	30432220	A	T	0.552781	0.6446	0.0102	0.0028	0.0002451	++	279546	0.998267
rs11603150_C_T	11	36373869	C	T	1.20551e-06	0.3127	0.0007	0.0032	0.8199	-?	222338	0.996166
rs4755720_C_T	11	43628749	C	T	0.574987	0.3891	0.0139	0.0027	3.361e-07	--	279517	0.99151
rs12287076_C_G	11	47606865	C	G	0.000119935	0.7029	0.0293	0.0032	7.119e-20	+?	222338	0.989819
rs2509967_C_G	11	62312786	G	C	6.80117e-08	0.3672	0.0045	0.0028	0.1063	--	279541	0.991433
rs35169799_C_T	11	64031241	T	C	1.76953e-09	0.0608	0.01	0.0061	0.1044	+?	222338	1
rs10896012_C_T	11	65278461	C	T	0.122448	0.2156	0.0142	0.0033	1.544e-05	--	279494	0.99646
rs7395513_A_G	11	69262756	G	A	0.000586297	0.5613	0.01	0.003	0.0007541	-?	222338	0.99223
rs536665_A_G	11	85322400	G	A	0.533823	0.2029	0.0156	0.0036	1.848e-05	-?	222338	0.994091
rs2513987_A_G	11	102977271	G	A	0.838048	0.7311	0.0138	0.0033	2.826e-05	-?	222338	0.99695
rs2276390_G_T	11	111895254	G	T	0.0348259	0.6459	0.0161	0.0031	1.549e-07	-?	222338	0.995068
rs719802_C_T	11	113234679	T	C	0.10393	0.3964	0.0079	0.0027	0.003801	++	279544	1
rs11216183_A_C	11	116781545	A	C	0.497547	0.0921	0.0202	0.0051	7.065e-05	+?	222338	0.998403
rs3825061_C_T	11	118944675	T	C	0.633638	0.3881	0.0131	0.0027	1.421e-06	++	279527	0.999277
rs579682_C_T	11	122014110	C	T	0.272655	0.2868	0.0113	0.003	0.0001426	--	279549	0.989004
rs747249_A_G	11	130271647	A	G	0.012097	0.3585	0.0058	0.0028	0.03665	++	279446	0.985753
rs12828016_G_T	12	998365	G	T	0.092537	0.6084	0.0077	0.0027	0.004698	--	279534	1
rs7222_C_T	12	2055266	T	C	0.384782	0.4993	0.0091	0.0027	0.0007064	++	279488	0.989203
rs1805740_G_T	12	9075014	G	T	0.124976	0.2808	0.0168	0.0029	1.096e-08	--	279496	0.998009
rs34322_C_T	12	12879570	T	C	0.0287561	0.4669	0.0149	0.0027	2.11e-08	++	279503	1
rs11055887_A_G	12	14417179	G	A	0.227761	0.8056	0.0166	0.0034	9.358e-07	--	279441	0.989782
rs10842707_C_T	12	26471364	T	C	1.47837e-12	0.2029	0.011	0.003	0.000279	++	316710	0.993975
rs10843817_A_C	12	30865510	A	C	0.21803	0.7608	0.0098	0.0031	0.001419	++	279553	0.998877
rs2200155_A_G	12	33734935	G	A	0.705621	0.628	0.0127	0.0028	4.696e-06	--	279506	0.997285
rs1458156_C_T	12	41887940	T	C	0.613805	0.496	0.0137	0.0027	2.543e-07	++	279537	0.993447
rs2193748_C_G	12	45986471	G	C	2.61976e-06	0.7729	0.0018	0.0035	0.6027	-?	222338	0.992118
rs7138803_A_G	12	50247468	A	G	0.0275171	0.3859	0.0165	0.0026	1.929e-10	++	316701	1
rs10876528_A_C	12	54421476	A	C	0.178389	0.3504	0.0209	0.0027	7.742e-15	++	297696	1
rs11176015_C_T	12	66441684	T	C	0.0159953	0.2929	0.0097	0.003	0.001271	++	272938	0.986629
rs704061_C_T	12	89771903	C	T	0.207084	0.4484	0.0094	0.0027	0.0004587	--	274179	0.995572
rs10745659_C_G	12	94092690	G	C	0.0231517	0.4394	0.0081	0.0027	0.002551	--	279452	0.992346
rs7311622_C_T	12	98772975	C	T	0.977633	0.5487	0.0118	0.0027	1.147e-05	--	278985	0.988621
rs4346064_A_C	12	107081599	A	C	0.000365084	0.3505	0.0035	0.0031	0.2566	+?	222338	0.99638
rs4964656_C_G	12	108594069	G	C	0.1315	0.6972	0.0144	0.0029	7.719e-07	--	278804	0.999554
rs1169809_A_G	12	121688026	A	G	0.00115218	0.3064	0.0032	0.0029	0.283	++	278989	0.993671
rs863750_C_T	12	124505444	T	C	1.07189e-21	0.5829	0.0077	0.0026	0.002478	++	316685	0.993593
rs1045411_C_T	13	31033232	C	T	0.794835	0.7207	0.0165	0.0029	1.033e-08	--	310079	0.996695
rs2301390_C_T	13	33223444	T	C	1.74804e-08	0.5701	0.0164	0.0027	7.21e-10	++	279218	0.999635
rs20478_A_G	13	44686064	A	G	3.02246e-05	0.0984	0.0027	0.0045	0.5421	++	279553	0.994624
rs797486_A_C	13	51221618	A	C	0.0342305	0.8945	0.0249	0.0038	7.746e-11	++	316671	0.987915
rs564930_C_T	13	54756074	T	C	0.677458	0.1228	0.0215	0.0045	1.469e-06	+?	222338	0.996965
rs12430764_A_G	13	93896935	A	G	0.000849038	0.5165	0.0175	0.0027	4.342e-11	++	279546	0.996382
rs4772092_A_G	13	99166614	G	A	0.00354833	0.6201	0.0164	0.0027	2.321e-09	--	279545	0.992742
rs9515201_A_C	13	111040798	C	A	0.0488766	0.6937	0.0165	0.0028	1.91e-09	--	316631	0.975822
rs1163627_A_C	13	112225701	A	C	0.0588609	0.5436	0.0138	0.0026	1.109e-07	++	297777	0.996529
rs10132280_A_C	14	25928179	C	A	7.98472e-08	0.6892	0.0227	0.0027	8.971e-17	--	316673	0.988362
rs1190982_C_T	14	58815839	T	C	0.0236775	0.3025	0.0106	0.0029	0.0002479	++	279510	0.997466
rs4902153_C_T	14	63075515	T	C	3.65996e-08	0.1004	0.028	0.0043	7.649e-11	++	279554	0.996694
rs2898885_C_T	14	65421274	C	T	0.771534	0.1923	0.0132	0.0034	9.321e-05	--	279544	0.992941
rs2526886_G_T	14	71359064	T	G	1	0.6908	0.0129	0.0032	5.055e-05	+?	222338	0.995027
rs17109256_A_G	14	79939993	A	G	0.000659008	0.2335	0.0247	0.003	4.747e-16	++	314767	0.996149
rs7492628_C_G	14	91547136	G	C	4.97973e-05	0.3194	0.0036	0.0029	0.2138	--	279399	0.981371
rs2124307_C_T	14	98344662	C	T	6.85907e-05	0.6282	0.0012	0.0027	0.6726	+-	279551	0.996892
rs12590238_C_G	14	103350197	G	C	0.374468	0.1658	0.0165	0.0035	2.571e-06	--	279553	0.996555
rs4779526_A_T	15	31705683	A	T	0.15965	0.7573	0.01	0.0031	0.001266	++	279523	0.987422
rs2928140_C_G	15	40990353	C	G	0.00912493	0.4978	0.0056	0.0029	0.05703	+?	222338	0.996042
rs12440605_A_G	15	42102285	A	G	0.0107327	0.5244	0.0064	0.0027	0.01674	++	279500	0.997641
rs3736485_A_G	15	51748610	A	G	0.905068	0.4558	0.0118	0.0025	2.384e-06	++	316626	0.994655
rs10851523_C_G	15	53044002	G	C	0.677367	0.7256	0.013	0.0029	8.071e-06	--	290093	0.992849
rs16976932_A_G	15	56781255	A	G	0.00334321	0.1203	0.0094	0.0041	0.02046	++	316695	0.990083
rs12440695_C_T	15	62435156	C	T	0.330434	0.3847	0.0085	0.0026	0.001221	--	311355	0.996761
rs8043060_A_G	15	67661784	G	A	0.00239444	0.7788	0.0226	0.003	2.473e-14	--	316703	0.996751
rs7183908_C_T	15	74329193	C	T	0.13818	0.4929	0.0191	0.0029	8.326e-11	-?	222338	0.998939
rs12593088_A_G	15	81058640	G	A	0.720469	0.6885	0.0133	0.0027	1.131e-06	--	316549	0.989085
rs12101393_C_G	15	92570921	C	G	0.511388	0.7875	0.0125	0.0032	0.0001199	++	279526	0.989164
rs8024294_A_G	15	94023132	A	G	0.27536	0.1114	0.0212	0.0042	5.514e-07	++	274110	0.97696
rs13333747_C_T	16	2175373	T	C	0.438548	0.8171	0.0202	0.0038	1.011e-07	+?	222338	0.989554
rs1139653_A_T	16	4484396	A	T	0.193538	0.285	0.0118	0.0029	5.834e-05	++	279534	1
rs7102_C_T	16	11642242	T	C	4.65079e-06	0.6472	0.0009	0.0026	0.7477	+-	312879	0.98977
rs7186893_G_T	16	24806420	G	T	0.580902	0.7375	0.015	0.003	6.707e-07	--	279410	0.998542
rs7498665_A_G	16	28883241	G	A	0.0472594	0.383	0.0208	0.0026	4.743e-16	--	315725	1
rs4788204_A_G	16	29995218	A	G	0.736544	0.4594	0.0161	0.0027	1.391e-09	++	279541	0.999552
rs2047937_C_T	16	49864791	C	T	0.63333	0.4829	0.0111	0.0025	1.004e-05	--	316573	0.999687
rs9923544_C_T	16	53801985	T	C	3.40818e-05	0.4379	0.0468	0.0025	7.013e-76	++	316566	0.999786
rs889398_C_T	16	69556715	C	T	0.152392	0.5843	0.02	0.0025	3.063e-15	--	316673	0.990464
rs2925979_C_T	16	81534790	T	C	3.08701e-24	0.2956	0.0006	0.0027	0.8147	+-	316158	1
rs7206608_C_G	16	82872628	G	C	0.340988	0.3243	0.0109	0.0029	0.000137	--	279005	0.996158
rs7198287_C_T	16	85258191	C	T	0.00365043	0.7812	0.006	0.0033	0.07198	--	277804	0.993015
rs7217226_G_T	17	2136065	G	T	0.954347	0.3445	0.0135	0.0026	2.495e-07	--	314402	0.997838
rs8070737_G_T	17	3981066	T	G	0.36293	0.1687	0.0133	0.0035	0.0001359	++	279532	0.99906
rs858516_C_T	17	7537098	C	T	0.0585446	0.4527	0.0074	0.0029	0.0114	-?	222338	0.996924
rs4646342_A_G	17	17493272	G	A	0.613805	0.5469	0.0114	0.0027	2.507e-05	--	279480	0.974599
rs7213608_C_T	17	21279289	C	T	0.168143	0.3163	0.0137	0.0029	1.937e-06	--	279496	0.977134
rs12943131_A_G	17	27863706	G	A	0.00224362	0.4683	0.0032	0.0027	0.2319	--	279553	0.999399
rs2306589_C_T	17	34848874	T	C	0.310717	0.4744	0.0145	0.0025	6.779e-09	++	316690	0.998689
rs591939_A_G	17	40698075	G	A	0.582099	0.2453	0.0162	0.0034	2.117e-06	-?	222338	0.995919
rs17651507_A_T	17	44059010	A	T	0.379787	0.7268	0.0205	0.003	1.084e-11	++	279140	0.975599
rs8071778_C_G	17	46080233	G	C	0.682857	0.8453	0.0173	0.0037	2.209e-06	--	279365	0.992231
rs758598_A_G	17	59492714	A	G	0.808133	0.3299	0.0119	0.0028	2.381e-05	++	279496	0.996376
rs8075273_A_C	17	61728881	C	A	0.23515	0.7133	0.0121	0.0028	1.588e-05	--	316588	0.998729
rs12449442_A_G	17	65947640	A	G	0.234818	0.2189	0.0142	0.0031	4.722e-06	++	313425	0.995252
rs11654387_C_G	17	68446861	G	C	1.68501e-16	0.5133	0.0006	0.0027	0.8091	--	279482	0.995917
rs9988_C_T	17	73230856	T	C	0.882983	0.8348	0.0149	0.0036	3.46e-05	++	279550	0.995459
rs8079062_A_G	17	74255029	G	A	0.00020701	0.0798	0.0098	0.005	0.0485	-+	273666	0.994364
rs4239275_C_T	17	79923718	T	C	0.586531	0.4141	0.013	0.0026	9.389e-07	++	294329	0.995573
rs1787013_C_T	18	13072979	C	T	0.197169	0.4414	0.0136	0.0027	3.45e-07	--	279551	0.999083
rs62095889_A_G	18	21069068	G	A	0.92274	0.6578	0.0165	0.0031	1.137e-07	-?	222338	0.98579
rs10164099_C_T	18	34690744	C	T	0.493723	0.1253	0.0165	0.0036	5.036e-06	--	316698	0.99824
rs1158805_A_C	18	40736590	C	A	0.160974	0.6215	0.0103	0.0027	0.0001805	--	279546	0.997106
rs494752_C_G	18	46853270	G	C	0.168801	0.344	0.0128	0.0028	5.41e-06	--	279553	0.998719
rs6566233_C_T	18	53445930	C	T	0.857989	0.4835	0.0123	0.0029	2.803e-05	-?	222338	0.995724
rs6567160_C_T	18	57829135	C	T	0.0420917	0.2484	0.0218	0.003	1.628e-13	--	316696	0.997773
rs12454712_C_T	18	60845884	C	T	1.00031e-20	0.376	0.0109	0.0027	4.952e-05	--	296300	1
rs12459350_A_G	19	2176586	A	G	0.438223	0.5427	0.015	0.0025	2.427e-09	++	316705	0.999463
rs2240702_A_G	19	4159873	G	A	0.00123883	0.1139	0.0051	0.0043	0.2329	--	279297	0.985649
rs1035940_C_G	19	7199978	C	G	3.20655e-05	0.2766	0.0027	0.003	0.3561	++	279155	0.997199
rs12982665_C_T	19	17158027	C	T	0.000263994	0.807	0.0027	0.0037	0.4692	-?	222338	0.998528
rs12608504_A_G	19	18389135	A	G	0.863635	0.3585	0.0252	0.0026	3.704e-22	++	316698	0.9985
rs17513613_C_T	19	30286822	C	T	0.736544	0.3082	0.0121	0.0027	6.511e-06	--	316696	0.993373
rs3786897_A_G	19	33893008	G	A	0.387235	0.4186	0.0259	0.0025	2.083e-24	--	316621	0.997489
rs2547049_A_G	19	37482817	A	G	0.000239977	0.535	0.0024	0.0027	0.3633	-+	279553	0.999885
rs429358_C_T	19	45411941	T	C	0.378705	0.846	0.0315	0.0041	9.545e-15	+?	222338	1
rs8103017_C_G	19	55999142	G	C	0.189063	0.2959	0.0135	0.0032	3.268e-05	-?	222338	0.980636
rs151235402_C_T	20	569164	C	T	3.00616e-06	0.9848	0.0027	0.0123	0.8257	-?	222338	0.953845
rs979012_C_T	20	6623374	T	C	0.30278	0.3637	0.0135	0.0026	2.297e-07	++	316667	0.997822
rs1406948_A_G	20	33905619	G	A	1.79202e-08	0.6321	0.0249	0.0026	3.841e-22	--	316500	0.995099
rs1997833_C_T	20	39690342	C	T	0.215476	0.2921	0.0096	0.0027	0.0004693	--	316541	0.998656
rs6130360_A_G	20	42010996	A	G	0.102202	0.8487	0.0099	0.0037	0.007332	+-	279479	0.997625
rs2236519_A_G	20	45529571	A	G	0.00299754	0.3703	0.015	0.0028	5.295e-08	++	279439	0.993531
rs6021889_A_G	20	50982870	A	G	0.499966	0.7103	0.0188	0.0028	1.275e-11	++	316695	0.997371
rs1328757_C_T	20	56135199	T	C	0.23899	0.4748	0.014	0.0027	1.481e-07	++	279542	0.991493
rs6090040_A_C	20	62692060	C	A	1.25743e-09	0.5194	0.0034	0.003	0.2433	-?	222338	0.987466
rs28451064_A_G	21	35593827	A	G	0.396157	0.1277	0.0203	0.0045	6.234e-06	+?	222338	0.955171
rs9976841_A_G	21	39484323	G	A	0.152337	0.614	0.0098	0.0027	0.0003548	--	279507	0.998909
rs2294239_A_G	22	29449477	A	G	0.161119	0.5683	0.0178	0.0025	2.491e-12	++	316752	0.989833
rs733381_A_G	22	40669648	A	G	0.43783	0.7709	0.0105	0.0031	0.0005448	++	316743	0.998452
rs8141715_G_T	22	47214749	G	T	0.379787	0.2465	0.0115	0.003	0.0001353	--	279601	0.992312

## Sheet: whr.women
SNP	Chr	Pos	EA	NEA	psexdiff	frqA1.females	beta.females	se.females	pval.females	dir.females	nmeta.females	info.females
rs2742690_A_C	1	2987268	A	C	0.870182	0.1999	0.017	0.0033	3.52e-07	+?	263148	0.976937
rs6688233_C_T	1	9335745	T	C	0.000140906	0.238	0.0252	0.0028	1.123e-19	++	350511	0.982661
rs12024554_C_T	1	19925759	C	T	0.42809	0.7661	0.0134	0.0031	1.608e-05	-?	263148	0.997091
rs2903995_A_T	1	23271504	T	A	0.449065	0.6228	0.0115	0.0024	1.754e-06	--	350694	0.997474
rs213624_A_G	1	26201164	A	G	0.955284	0.5243	0.0124	0.0024	1.436e-07	++	350294	0.99759
rs4660808_C_T	1	40018509	T	C	0.0284307	0.2233	0.0181	0.0028	1.279e-10	++	350711	0.999548
rs946106_C_T	1	49928489	C	T	0.303549	0.2333	0.0155	0.0027	1.117e-08	--	381128	0.997133
rs12140153_G_T	1	62579891	G	T	0.311787	0.9095	0.0252	0.0047	9.967e-08	-?	263148	0.947242
rs9436299_A_C	1	65892888	A	C	1.7126e-06	0.6571	0.016	0.0026	6.836e-10	++	350107	0.969509
rs2613505_C_T	1	72835410	T	C	0.0958831	0.8199	0.0136	0.0029	2.885e-06	++	381060	0.995476
rs71641308_C_T	1	78086718	C	T	1.5651e-08	0.9231	0.0074	0.0051	0.1497	-?	263148	0.934728
rs313741_A_T	1	86273451	T	A	0.779201	0.4479	0.0122	0.0024	2.537e-07	--	350709	0.998227
rs6699397_A_G	1	91212216	G	A	0.0800218	0.3769	0.0148	0.0023	3.002e-10	--	381134	0.996577
rs9659380_A_G	1	98423149	G	A	0.020724	0.1626	0.0219	0.0032	5.545e-12	--	350578	0.994848
rs2061708_C_G	1	103417203	C	G	0.43662	0.5888	0.0133	0.0027	7.884e-07	+?	263148	0.994471
rs2335077_A_G	1	107573565	G	A	0.0330433	0.3549	0.0159	0.0025	1.646e-10	--	350701	1
rs6658723_C_T	1	112274162	T	C	0.580902	0.4334	0.0136	0.0027	3.466e-07	+?	263148	0.993786
rs6694768_C_T	1	114953420	T	C	0.76662	0.6828	0.0123	0.0025	1.181e-06	++	350712	0.997446
rs10923724_C_T	1	119546842	T	C	0.0563683	0.5567	0.0266	0.0023	2.404e-31	++	381139	0.992599
rs905938_C_T	1	154991389	T	C	8.89193e-07	0.7223	0.0212	0.0026	3.899e-16	++	380996	1
rs6688053_C_T	1	163589208	T	C	0.0503086	0.4437	0.0158	0.0027	3.672e-09	+?	263148	0.986634
rs10919388_A_C	1	170372503	C	A	9.48622e-11	0.7269	0.0372	0.0026	9.047e-47	--	366846	0.991758
rs12138803_C_T	1	172348823	T	C	7.33503e-08	0.1984	0.0294	0.0026	1.029e-29	++	380796	0.998836
rs543874_A_G	1	177889480	G	A	0.481978	0.2207	0.0193	0.0028	9.649e-12	--	381128	1
rs12061508_A_G	1	196584468	A	G	0.000244426	0.2097	0.0179	0.0028	2.966e-10	++	350351	0.994312
rs6658424_A_T	1	200049302	T	A	0.937819	0.7167	0.0124	0.0026	1.517e-06	--	350713	0.993948
rs6691427_C_G	1	203510048	G	C	1.00038e-09	0.5101	0.017	0.0027	1.563e-10	-?	263148	0.992711
rs3903399_C_T	1	205041542	C	T	0.0721502	0.2155	0.0192	0.0029	3.548e-11	--	350648	0.996769
rs3767848_A_G	1	214173840	G	A	0.00455759	0.7464	0.017	0.0028	7.6e-10	--	344233	0.987666
rs1563355_C_T	1	219653101	C	T	4.3427e-32	0.672	0.0461	0.0025	1.986e-75	--	350710	0.999897
rs6604731_C_T	1	224051439	C	T	0.896552	0.6997	0.0124	0.0026	1.673e-06	--	350677	0.99042
rs12042959_A_G	1	243533273	A	G	0.889419	0.8638	0.0166	0.0034	8.12e-07	++	350702	0.984695
rs6743060_A_C	2	629510	A	C	0.165956	0.8427	0.0236	0.003	7.128e-15	++	378862	0.997446
rs12692387_C_T	2	9698190	C	T	0.827265	0.6677	0.0125	0.0028	1.01e-05	-?	263148	0.974111
rs711869_A_G	2	13073967	G	A	0.613805	0.443	0.0162	0.0024	1.112e-11	--	350651	0.981668
rs6749646_A_T	2	25193998	T	A	0.0721502	0.221	0.0236	0.0029	4.076e-16	--	350575	0.996912
rs7591387_C_T	2	43756032	T	C	0.00531054	0.1021	0.0237	0.0037	1.336e-10	++	381075	0.995116
rs17326656_G_T	2	48962291	T	G	3.03551e-06	0.2348	0.0235	0.0028	5.228e-17	++	350641	0.989881
rs6545714_A_G	2	59307725	G	A	0.0181152	0.3888	0.0105	0.0023	6.871e-06	--	381136	0.994954
rs2195086_G_T	2	60814466	G	T	0.283549	0.1686	0.0123	0.0032	0.0001543	--	350012	0.990347
rs1385167_A_G	2	66200648	G	A	0.41861	0.138	0.024	0.0033	3.269e-13	--	379116	0.998332
rs4671193_C_T	2	67846288	C	T	0.0841981	0.6442	0.022	0.0025	5.768e-19	--	348472	0.996388
rs4851284_C_T	2	100894887	C	T	0.54442	0.3308	0.014	0.0028	8.926e-07	-?	263148	0.979336
rs1345203_C_T	2	112253851	T	C	0.0199157	0.7826	0.0247	0.0032	1.249e-14	+?	263148	0.99293
rs4372913_A_G	2	114517748	G	A	0.152539	0.2125	0.0162	0.0029	1.737e-08	--	350574	0.996809
rs332105_A_G	2	119444229	G	A	0.0116277	0.4461	0.0176	0.0024	1.931e-13	--	348490	0.982559
rs55920843_G_T	2	158412701	T	G	2.65898e-05	0.9888	0.0967	0.0126	1.688e-14	+?	263148	1
rs1020731_A_G	2	161144055	A	G	0.876016	0.7025	0.0126	0.0026	1.163e-06	++	350681	0.996832
rs12621633_A_G	2	162859436	A	G	0.161105	0.011	0.0421	0.0122	0.0005604	++	323643	0.959743
rs409125_A_T	2	165667643	T	A	6.51853e-29	0.3709	0.0357	0.0024	4.117e-49	--	350697	0.9927
rs7585974_C_G	2	172377212	C	G	3.03023e-05	0.1824	0.022	0.0034	1.512e-10	+?	263148	0.995766
rs9630986_C_G	2	181607751	C	G	0.914054	0.6684	0.012	0.0025	1.966e-06	++	350666	0.997474
rs1569135_A_G	2	188115398	A	G	0.742936	0.5381	0.0213	0.0023	5.6e-21	++	381090	0.996958
rs1124639_C_T	2	200775744	C	T	0.792871	0.5603	0.0117	0.0023	5.874e-07	--	359580	0.997216
rs7599312_A_G	2	213413231	G	A	0.730397	0.7264	0.0116	0.0026	6.454e-06	--	381119	0.978529
rs1250259_A_T	2	216300482	T	A	2.48906e-05	0.2579	0.0182	0.0027	1.743e-11	--	343633	0.993558
rs1017698_A_G	2	219170525	G	A	0.274215	0.4012	0.0128	0.0024	1.097e-07	--	345996	0.996858
rs13432211_A_G	2	226955609	A	G	3.03998e-07	0.7764	0.0171	0.0028	1.393e-09	++	348506	0.99742
rs17324331_C_G	2	230739209	C	G	0.499966	0.3119	0.0125	0.0025	7.795e-07	++	350689	0.997973
rs3891424_A_G	2	239365456	G	A	0.453597	0.9475	0.032	0.006	1.122e-07	-?	263148	0.966238
rs4686340_A_C	3	9345218	A	C	0.357449	0.2513	0.0142	0.0027	1.295e-07	++	380176	0.978864
rs9878908_C_T	3	12302462	C	T	9.47897e-05	0.1867	0.026	0.0028	3.442e-20	--	381098	0.997347
rs2455848_C_T	3	15771372	T	C	0.00458075	0.3133	0.0173	0.0025	1.482e-12	++	381108	0.999026
rs6550597_A_G	3	18738940	A	G	0.000911792	0.7183	0.0066	0.0026	0.0123	++	350701	0.997203
rs12631066_C_G	3	33872787	C	G	0.0727843	0.2219	0.0092	0.0028	0.0008296	++	350701	0.999317
rs10490869_A_T	3	35635145	T	A	0.0721502	0.2033	0.022	0.0029	5.296e-14	--	350703	0.989407
rs155524_A_G	3	37562141	A	G	0.736544	0.5904	0.0136	0.0024	1.463e-08	++	350680	0.993822
rs13092573_C_T	3	46988561	T	C	7.29926e-05	0.332	0.0197	0.0025	6.963e-15	++	350579	1
rs2291542_C_T	3	49751585	T	C	0.449065	0.3266	0.0158	0.0024	6.85e-11	++	381110	0.999786
rs2159607_G_T	3	52501451	T	G	0.0015868	0.8171	0.0236	0.0029	1.322e-15	++	380486	0.997317
rs1452075_C_T	3	62481063	T	C	0.852795	0.7321	0.0127	0.0026	8.051e-07	++	374729	1
rs76699125_C_T	3	64701535	T	C	2.91121e-05	0.9371	0.0469	0.0055	2.524e-17	+?	263148	0.967782
rs6548834_A_G	3	82704753	A	G	0.418255	0.3631	0.0129	0.0025	1.341e-07	++	350707	0.998671
rs12495178_C_T	3	85886077	T	C	0.30278	0.6412	0.011	0.0024	3.21e-06	++	381133	0.997656
rs9942009_C_T	3	89121921	T	C	0.822533	0.3789	0.012	0.0024	7.231e-07	++	350714	0.998815
rs793456_A_G	3	99525631	G	A	0.123077	0.395	0.0083	0.0024	0.0005878	--	350672	0.997672
rs11714441_C_T	3	123158946	T	C	0.000442815	0.3997	0.0165	0.0027	1.217e-09	+?	263148	0.995594
rs6795831_A_C	3	129341403	A	C	1.53668e-15	0.8166	0.0443	0.003	1.329e-49	++	350692	0.984604
rs13063979_G_T	3	131564741	G	T	0.00868409	0.2673	0.0089	0.0026	0.0005032	--	381105	0.993917
rs645040_G_T	3	135926622	T	G	0.183524	0.7707	0.0181	0.0027	3.179e-11	++	381126	1
rs2306374_C_T	3	138119952	C	T	2.04676e-07	0.1578	0.0214	0.0031	7.366e-12	--	379254	1
rs9844972_C_G	3	150097635	C	G	1.25906e-06	0.0651	0.0435	0.0048	1.35e-19	++	338961	0.961697
rs10049088_C_T	3	156797648	C	T	0.45673	0.6184	0.0284	0.0024	5.04e-33	--	374664	0.995574
rs12494190_A_G	3	168949384	G	A	0.449065	0.5952	0.0136	0.0024	2.31e-08	--	350677	0.994419
rs4894803_A_G	3	171800256	A	G	0.0249042	0.6014	0.0178	0.0024	2.332e-13	++	350708	0.985672
rs7647305_C_T	3	185834290	C	T	0.942015	0.7906	0.0136	0.0028	1.028e-06	--	380286	0.986011
rs12629247_C_G	3	187632584	C	G	0.923498	0.0402	0.0283	0.0063	6.848e-06	++	343461	0.985474
rs11724804_A_G	4	965779	G	A	0.0565915	0.5573	0.0198	0.0024	2.311e-16	--	349423	0.995671
rs3121419_C_T	4	3232257	C	T	0.090982	0.704	0.0156	0.0026	8.948e-10	--	350705	0.998584
rs10019888_A_G	4	26062990	G	A	6.12309e-08	0.1872	0.0317	0.0031	1.096e-24	--	381099	0.987584
rs13130484_C_T	4	45175691	T	C	0.00948861	0.4282	0.0112	0.0023	1.142e-06	++	381019	0.99594
rs861029_C_T	4	56245637	C	T	0.000292962	0.2503	0.0203	0.0027	1.002e-13	--	350671	0.997804
rs2167750_C_T	4	89730074	T	C	7.67389e-21	0.4735	0.0343	0.0024	1.565e-47	++	350677	0.997953
rs1789882_A_G	4	100235053	A	G	0.965444	0.1681	0.0158	0.0031	4.58e-07	++	341930	0.998712
rs974801_A_G	4	106071064	G	A	7.94457e-08	0.3591	0.017	0.0023	4.184e-13	--	381097	1
rs13124532_C_T	4	120416445	T	C	4.91372e-06	0.1452	0.0225	0.0034	5.544e-11	++	350580	0.998824
rs809955_A_G	4	140874760	G	A	0.940974	0.6321	0.0153	0.0028	2.754e-08	-?	263148	0.995391
rs789351_C_T	4	145868370	T	C	0.296701	0.4203	0.0132	0.0023	1.01e-08	++	378532	0.998275
rs528425253_A_C	4	186408158	A	C	4.55611e-06	0.9994	0.014	0.0623	0.8221	+?	263148	0.73804
rs10475249_C_G	5	4010135	C	G	0.0151655	0.5489	0.0175	0.0027	4.765e-11	+?	263148	0.992943
rs3792751_C_T	5	32773314	T	C	0.0003101	0.3637	0.0138	0.0024	3.903e-09	++	381133	0.987811
rs17457629_A_T	5	38795199	A	T	0.000100423	0.7241	0.016	0.0027	2.908e-09	++	350610	0.986253
rs72765634_C_T	5	50799239	C	T	3.4796e-05	0.9591	0.0042	0.0067	0.533	-?	263148	1
rs2448_C_T	5	53302354	T	C	0.900152	0.7379	0.0157	0.0027	4.688e-09	++	350707	0.999368
rs3936510_G_T	5	55860866	T	G	3.80273e-20	0.1963	0.0422	0.0029	2.59e-48	++	380270	1
rs34699_G_T	5	66304225	G	T	0.0981015	0.4167	0.0143	0.0024	1.966e-09	--	350677	0.993628
rs2112347_G_T	5	75015242	T	G	0.00864355	0.6299	0.0189	0.0023	8.506e-16	++	381106	1
rs1382894_A_T	5	76599022	A	T	0.499966	0.6487	0.0096	0.0025	0.0001012	++	350592	0.991072
rs2161228_C_T	5	88001798	T	C	0.221977	0.1014	0.0159	0.0039	3.701e-05	++	350102	0.984111
rs2161097_C_T	5	103945178	T	C	0.449065	0.4412	0.0119	0.0024	5.327e-07	++	350714	0.99917
rs4395620_C_T	5	106328326	T	C	0.123077	0.576	0.0124	0.0024	2.079e-07	++	350654	0.99967
rs1822489_A_G	5	112542527	A	G	0.211966	0.3179	0.0147	0.0026	9.398e-09	++	350711	0.98874
rs1045241_C_T	5	118729286	C	T	1.84953e-14	0.7175	0.0255	0.0026	1.925e-23	--	381048	0.990114
rs11747001_A_G	5	132412299	A	G	0.938873	0.7639	0.0151	0.0027	1.299e-08	++	381121	0.998801
rs34000_C_T	5	141973501	T	C	0.000619322	0.6016	0.0162	0.0025	4.024e-11	++	338712	0.985019
rs4454042_C_T	5	155824774	T	C	0.720977	0.2732	0.0129	0.0026	1.018e-06	++	350700	0.989832
rs1122080_A_G	5	158015903	G	A	0.00565001	0.7952	0.0079	0.0029	0.007147	--	381112	0.977194
rs6859752_C_T	5	171851934	T	C	0.0160846	0.3309	0.0151	0.0025	2.768e-09	++	350329	0.998267
rs10070064_C_T	5	173281777	T	C	0.000364099	0.2995	0.0243	0.0029	4.766e-17	+?	263148	0.997272
rs244723_A_G	5	176534886	A	G	0.280569	0.5294	0.0128	0.0027	1.995e-06	+?	263148	0.977453
rs1294436_C_G	6	6746166	C	G	0.00239444	0.5964	0.0284	0.0027	1.051e-25	+?	263148	0.98586
rs9296938_A_G	6	14573063	G	A	0.0988222	0.7494	0.0172	0.0027	2.939e-10	--	350711	0.996434
rs7744833_A_G	6	20581828	A	G	0.0425308	0.6811	0.0154	0.0026	1.985e-09	++	350705	0.986807
rs2894204_C_T	6	31237061	T	C	0.291907	0.6383	0.0235	0.0027	1.418e-17	+?	263148	0.998908
rs114760566_A_C	6	34192036	A	C	3.82355e-12	0.0433	0.0967	0.0065	8.916e-50	+?	263148	0.99322
rs2033529_A_G	6	40348653	G	A	1	0.2754	0.0154	0.0025	9.933e-10	--	381105	0.991641
rs6905288_A_G	6	43758873	A	G	7.02747e-27	0.5735	0.0497	0.0024	1.55e-98	++	368588	1
rs987237_A_G	6	50803050	G	A	0.000776356	0.1557	0.0132	0.003	8.924e-06	--	381141	1
rs9370243_G_T	6	53789830	T	G	0.320097	0.0798	0.0224	0.0043	2.181e-07	++	350714	0.994365
rs12527712_C_T	6	80916967	T	C	0.534329	0.0896	0.0294	0.0043	1.261e-11	++	350715	0.999789
rs9362083_A_T	6	85396119	T	A	0.556024	0.4126	0.011	0.0024	4.071e-06	--	350712	0.997962
rs901630_C_T	6	98539519	C	T	0.00292081	0.5885	0.008	0.0023	0.0006024	--	381029	0.999146
rs2503099_A_G	6	100610101	G	A	4.41492e-10	0.1648	0.0336	0.0031	6.372e-27	--	350710	0.999462
rs12206094_C_T	6	108906200	C	T	0.808133	0.7109	0.0122	0.0025	1.45e-06	--	381106	0.996379
rs2357760_A_G	6	120213880	A	G	0.866413	0.6739	0.0106	0.0024	1.204e-05	++	381137	0.99263
rs72959041_A_G	6	127454893	A	G	6.67669e-32	0.0473	0.1791	0.0063	1.7e-175	+?	263148	0.969127
rs605066_C_T	6	139829666	C	T	9.57401e-12	0.4181	0.0297	0.0024	5.727e-35	--	344309	0.999822
rs11756568_A_T	6	152042413	T	A	2.10823e-06	0.2623	0.016	0.0027	1.908e-09	--	344240	0.998758
rs672341_A_G	6	153455994	G	A	0.258801	0.5875	0.0139	0.0027	2.287e-07	-?	263148	0.999275
rs668871_C_T	6	160769811	C	T	4.74808e-06	0.5306	0.0213	0.0027	8.79e-16	-?	263148	0.997963
rs1534696_A_C	7	26397239	C	A	2.64313e-15	0.4295	0.0341	0.0023	3.998e-49	--	376136	1
rs13223303_C_T	7	42692711	T	C	0.00111436	0.7067	0.0171	0.0029	4.25e-09	+?	263148	0.996687
rs2715135_G_T	7	50750128	T	G	0.608194	0.3723	0.0112	0.0025	5.58e-06	++	350695	0.995138
rs7797307_C_G	7	68686127	G	C	0.548835	0.9388	0.0261	0.0052	6.43e-07	--	343854	0.979572
rs55747707_A_G	7	73037366	G	A	3.09303e-08	0.8018	0.0277	0.0033	9.67e-17	-?	263148	0.995534
rs11764879_A_G	7	77333267	G	A	0.000611009	0.7135	0.0171	0.0025	1.171e-11	--	381114	0.99616
rs917191_C_G	7	80570871	C	G	3.88457e-07	0.5694	0.0171	0.0024	1.397e-12	++	350325	0.980862
rs372321_A_G	7	101721006	A	G	0.588132	0.1777	0.0146	0.0031	2.188e-06	++	350709	0.998096
rs1142_C_T	7	104756326	T	C	0.359672	0.3352	0.0131	0.0024	3.381e-08	++	381128	0.996927
rs4727695_A_G	7	107614003	A	G	0.0572081	0.8988	0.0263	0.0039	1.951e-11	++	381136	0.993652
rs4476935_C_T	7	112987650	C	T	0.0565915	0.5726	0.0083	0.0024	0.0004852	--	350669	0.997179
rs39312_A_C	7	116954785	C	A	0.264266	0.3801	0.017	0.0024	9.651e-13	--	381073	0.986082
rs6942652_C_G	7	120889272	G	C	0.613805	0.5714	0.0135	0.0024	1.579e-08	--	350697	0.998475
rs7783857_C_G	7	130439058	G	C	5.91634e-18	0.2683	0.0239	0.0025	1.924e-21	--	380180	0.996652
rs13229637_C_T	7	136717447	T	C	0.437585	0.8532	0.0139	0.0033	3.101e-05	++	350706	0.985688
rs15285_C_T	8	19824667	C	T	0.937819	0.7366	0.0117	0.0026	8.512e-06	--	376245	1
rs9644033_A_T	8	23610639	A	T	1.36477e-16	0.7544	0.0334	0.0028	2.89e-33	++	350712	0.997191
rs11992444_G_T	8	25464690	T	G	0.959226	0.5085	0.0189	0.0027	1.29e-12	+?	263148	1
rs2725371_A_G	8	30854033	A	G	0.796422	0.2982	0.0182	0.0029	4.064e-10	+?	263148	0.989596
rs36061954_C_T	8	38329650	T	C	0.0090602	0.398	0.0195	0.0027	5.6e-13	+?	263148	0.997196
rs62506196_A_C	8	60264465	C	A	0.283375	0.1626	0.0175	0.0036	1.313e-06	-?	263148	0.9922
rs13255070_A_G	8	68203608	G	A	0.585725	0.2811	0.0149	0.003	4.373e-07	-?	263148	0.99882
rs28446899_C_T	8	72396213	T	C	0.000566035	0.0781	0.0486	0.005	1.526e-22	+?	263148	0.989489
rs1431659_A_G	8	73439070	A	G	0.366322	0.2734	0.0155	0.0027	6.27e-09	++	350691	0.993753
rs10808546_C_T	8	126495818	C	T	1.76546e-10	0.5784	0.0184	0.0023	9.459e-16	--	381106	0.990671
rs13256367_A_C	8	128334900	A	C	3.46966e-06	0.6528	0.0216	0.0025	3.421e-18	++	350604	0.997213
rs6474945_G_T	9	15670492	G	T	0.14403	0.5468	0.0079	0.0023	0.000552	--	378908	0.997144
rs2183825_C_T	9	28412375	C	T	0.384782	0.3146	0.0132	0.0024	5.259e-08	--	381129	0.997843
rs1974004_C_T	9	95568230	T	C	0.212717	0.1519	0.0195	0.0033	4.938e-09	++	342058	0.996256
rs2398893_A_G	9	96758342	A	G	0.402911	0.7136	0.0149	0.0025	4.555e-09	++	381138	0.999774
rs62565259_C_T	9	102162570	C	T	0.510077	0.8349	0.0173	0.0036	1.558e-06	-?	263148	0.983752
rs10991433_C_T	9	107726918	C	T	0.000211783	0.1043	0.0339	0.0037	8.098e-20	--	379116	0.984949
rs12684047_A_T	9	111972671	T	A	0.179261	0.8089	0.0156	0.0031	6e-07	--	350496	0.960641
rs10980797_A_G	9	113912553	G	A	0.000419386	0.4803	0.0215	0.0027	6.951e-16	-?	263148	0.993975
rs7025089_A_C	9	134881443	C	A	0.344985	0.3209	0.0132	0.0025	1.564e-07	--	350712	0.998059
rs10795055_A_G	10	3581221	A	G	0.000625289	0.3924	0.0159	0.0024	3.944e-11	++	350714	0.996651
rs7907173_A_G	10	5648787	G	A	0.227991	0.5503	0.013	0.0024	5.115e-08	--	350615	0.997527
rs1243188_C_T	10	21908803	C	T	0.000118821	0.2936	0.0082	0.0026	0.00158	--	344232	0.996876
rs1494204_C_T	10	27904321	C	T	0.977633	0.5804	0.0107	0.0024	8.068e-06	--	350624	0.991012
rs2907794_A_G	10	32391109	G	A	0.0821712	0.7451	0.0156	0.0027	4.472e-09	--	381120	0.996855
rs1757471_C_T	10	34168090	T	C	0.11003	0.5079	0.015	0.0024	3.23e-10	++	350607	1
rs708437_A_G	10	36227656	A	G	0.720748	0.8265	0.0133	0.0032	3.27e-05	++	343997	0.995895
rs7070670_C_T	10	61842645	C	T	1	0.6775	0.0132	0.0029	4.134e-06	-?	263148	0.982719
rs7070749_A_G	10	63882682	A	G	0.00492598	0.5539	0.0175	0.0027	5.875e-11	+?	263148	0.995798
rs10761785_G_T	10	65318766	G	T	0.0892305	0.4862	0.0174	0.0023	1.997e-14	--	381082	0.996172
rs780159_A_G	10	80907147	G	A	0.930252	0.5702	0.0135	0.0023	6.69e-09	--	377885	0.969682
rs10788569_C_T	10	89604732	C	T	0.00459114	0.2767	0.0182	0.0026	2.503e-12	--	381091	0.990664
rs950732_C_T	10	94114633	T	C	0.574987	0.5731	0.0127	0.0024	1.179e-07	++	350714	0.998683
rs11187537_C_G	10	95346805	C	G	1.71847e-05	0.262	0.0214	0.0027	3.523e-15	++	343447	0.9976
rs12777288_C_T	10	115860058	C	T	0.962588	0.2286	0.0137	0.0029	1.495e-06	--	342121	0.997234
rs17101456_A_G	10	122875040	G	A	3.80987e-06	0.1201	0.0315	0.0037	1.432e-17	--	342268	0.998029
rs140201358_C_G	11	823586	G	C	0.0498107	0.0133	0.0707	0.0116	1.005e-09	-?	263148	1
rs12575252_C_G	11	8694073	G	C	0.115404	0.6669	0.0179	0.0024	5.199e-14	--	380432	0.988345
rs2957658_A_G	11	10393468	G	A	0.645431	0.509	0.0114	0.0027	1.745e-05	-?	263148	0.992933
rs747601_A_T	11	13274553	T	A	0.639737	0.7256	0.0124	0.0026	2.529e-06	--	350696	0.995416
rs2303975_A_G	11	14276999	G	A	2.28866e-05	0.883	0.0209	0.0035	3.069e-09	--	381147	0.993623
rs11030108_A_G	11	27695464	A	G	0.0773501	0.331	0.013	0.0024	9.018e-08	++	381096	0.99797
rs13642_A_T	11	30432220	A	T	0.552781	0.6457	0.0124	0.0025	5.284e-07	++	350712	0.998267
rs11603150_C_T	11	36373869	T	C	1.20551e-06	0.6866	0.02	0.0029	2.77e-12	+?	263148	0.996166
rs4755720_C_T	11	43628749	C	T	0.574987	0.388	0.0119	0.0024	1.115e-06	--	350679	0.99151
rs12287076_C_G	11	47606865	C	G	0.000119935	0.7029	0.0129	0.0029	9.099e-06	+?	263148	0.989819
rs2509967_C_G	11	62312786	G	C	6.80117e-08	0.3642	0.0245	0.0025	2.932e-23	--	350696	0.991433
rs35169799_C_T	11	64031241	T	C	1.76953e-09	0.0621	0.0588	0.0055	9.88e-27	+?	263148	1
rs10896012_C_T	11	65278461	C	T	0.122448	0.2143	0.0209	0.0029	1.054e-12	--	350662	0.99646
rs7395513_A_G	11	69262756	G	A	0.000586297	0.561	0.0237	0.0027	8.584e-19	-?	263148	0.99223
rs536665_A_G	11	85322400	G	A	0.533823	0.2014	0.0186	0.0033	1.754e-08	-?	263148	0.994091
rs2513987_A_G	11	102977271	G	A	0.838048	0.7313	0.0129	0.003	1.515e-05	-?	263148	0.99695
rs2276390_G_T	11	111895254	G	T	0.0348259	0.6666	0.0244	0.0025	8.099e-22	--	329215	0.995068
rs719802_C_T	11	113234679	T	C	0.10393	0.3977	0.0137	0.0024	1.435e-08	++	350705	1
rs11216183_A_C	11	116781545	A	C	0.497547	0.0924	0.0248	0.0046	6.769e-08	+?	263148	0.998403
rs3825061_C_T	11	118944675	T	C	0.633638	0.3854	0.0148	0.0024	1.047e-09	++	350662	0.999277
rs579682_C_T	11	122014110	C	T	0.272655	0.2851	0.0156	0.0026	3.694e-09	--	350705	0.989004
rs747249_A_G	11	130271647	A	G	0.012097	0.3597	0.0151	0.0025	9.222e-10	++	350586	0.985753
rs12828016_G_T	12	998365	G	T	0.092537	0.6095	0.0137	0.0024	1.558e-08	--	350696	1
rs7222_C_T	12	2055266	T	C	0.384782	0.4968	0.0122	0.0024	2.449e-07	++	350631	0.989203
rs1805740_G_T	12	9075014	G	T	0.124976	0.2819	0.0109	0.0026	3.161e-05	--	350643	0.998009
rs34322_C_T	12	12879570	T	C	0.0287561	0.4636	0.0071	0.0024	0.002646	++	350675	1
rs11055887_A_G	12	14417179	G	A	0.227761	0.8076	0.0112	0.003	0.0002429	--	350595	0.989782
rs10842707_C_T	12	26471364	T	C	1.47837e-12	0.2035	0.0392	0.0027	1.605e-46	++	381140	0.993975
rs10843817_A_C	12	30865510	A	C	0.21803	0.7614	0.0148	0.0027	6.291e-08	++	350711	0.998877
rs2200155_A_G	12	33734935	G	A	0.705621	0.6266	0.0141	0.0025	9.561e-09	--	350650	0.997285
rs1458156_C_T	12	41887940	T	C	0.613805	0.497	0.0119	0.0024	4.445e-07	++	350696	0.993447
rs2193748_C_G	12	45986471	C	G	2.61976e-06	0.2284	0.0202	0.0032	1.934e-10	+?	263148	0.992118
rs7138803_A_G	12	50247468	A	G	0.0275171	0.3848	0.0088	0.0024	0.0001898	++	381136	1
rs10876528_A_C	12	54421476	A	C	0.178389	0.351	0.0257	0.0024	5.723e-26	++	359541	1
rs11176015_C_T	12	66441684	T	C	0.0159953	0.2945	0.0193	0.0027	6.067e-13	++	342662	0.986629
rs704061_C_T	12	89771903	C	T	0.207084	0.4471	0.0139	0.0024	6.343e-09	--	344289	0.995572
rs10745659_C_G	12	94092690	G	C	0.0231517	0.4388	0.0162	0.0024	9.493e-12	--	350538	0.992346
rs7311622_C_T	12	98772975	C	T	0.977633	0.5471	0.0117	0.0024	9.376e-07	--	349911	0.988621
rs4346064_A_C	12	107081599	A	C	0.000365084	0.3503	0.0182	0.0028	5.688e-11	+?	263148	0.99638
rs4964656_C_G	12	108594069	G	C	0.1315	0.6983	0.0202	0.0026	1.219e-14	--	344569	0.999554
rs1169809_A_G	12	121688026	A	G	0.00115218	0.3102	0.0157	0.0026	2.046e-09	++	349809	0.993671
rs863750_C_T	12	124505444	T	C	1.07189e-21	0.5828	0.0405	0.0023	3.965e-68	++	381119	0.993593
rs1045411_C_T	13	31033232	C	T	0.794835	0.7199	0.0155	0.0026	2.906e-09	--	374554	0.996695
rs2301390_C_T	13	33223444	C	T	1.74804e-08	0.428	0.0037	0.0024	0.1232	--	350158	0.999635
rs20478_A_G	13	44686064	A	G	3.02246e-05	0.0982	0.0275	0.004	6.633e-12	++	350715	0.994624
rs797486_A_C	13	51221618	A	C	0.0342305	0.894	0.0357	0.0035	7.659e-25	++	381116	0.987915
rs564930_C_T	13	54756074	T	C	0.677458	0.1231	0.019	0.0041	2.789e-06	+?	263148	0.996965
rs12430764_A_G	13	93896935	A	G	0.000849038	0.516	0.0056	0.0024	0.0176	++	350706	0.996382
rs4772092_A_G	13	99166614	G	A	0.00354833	0.6213	0.006	0.0024	0.01368	--	350710	0.992742
rs9515201_A_C	13	111040798	C	A	0.0488766	0.6927	0.0092	0.0025	0.0002318	--	381048	0.975822
rs1163627_A_C	13	112225701	A	C	0.0588609	0.5446	0.0072	0.0024	0.002258	++	359587	0.996529
rs10132280_A_C	14	25928179	C	A	7.98472e-08	0.6891	0.0032	0.0025	0.2008	--	381102	0.988362
rs1190982_C_T	14	58815839	T	C	0.0236775	0.3026	0.0193	0.0026	7.018e-14	++	350647	0.997466
rs4902153_C_T	14	63075515	C	T	3.65996e-08	0.9004	0.0032	0.0038	0.4069	--	350715	0.996694
rs2898885_C_T	14	65421274	C	T	0.771534	0.189	0.0145	0.003	1.359e-06	--	350705	0.992941
rs2526886_G_T	14	71359064	T	G	1	0.6893	0.0129	0.0029	7.362e-06	+?	263148	0.995027
rs17109256_A_G	14	79939993	A	G	0.000659008	0.2328	0.0109	0.0028	8.664e-05	++	379326	0.996149
rs7492628_C_G	14	91547136	G	C	4.97973e-05	0.3204	0.0192	0.0026	9.032e-14	--	350516	0.981371
rs2124307_C_T	14	98344662	C	T	6.85907e-05	0.6302	0.0154	0.0024	2.508e-10	--	348511	0.996892
rs12590238_C_G	14	103350197	G	C	0.374468	0.1656	0.0124	0.0031	6.484e-05	-+	350715	0.996555
rs4779526_A_T	15	31705683	A	T	0.15965	0.7575	0.0158	0.0028	9.917e-09	++	350662	0.987422
rs2928140_C_G	15	40990353	C	G	0.00912493	0.4972	0.0158	0.0027	2.856e-09	+?	263148	0.996042
rs12440605_A_G	15	42102285	A	G	0.0107327	0.5251	0.0155	0.0024	6.628e-11	++	350634	0.997641
rs3736485_A_G	15	51748610	A	G	0.905068	0.4564	0.0122	0.0023	8.211e-08	++	381055	0.994655
rs10851523_C_G	15	53044002	G	C	0.677367	0.7269	0.0114	0.0026	1.438e-05	--	359021	0.992849
rs16976932_A_G	15	56781255	A	G	0.00334321	0.1204	0.0254	0.0037	4.772e-12	++	381109	0.990083
rs12440695_C_T	15	62435156	C	T	0.330434	0.3852	0.0119	0.0024	4.994e-07	--	374733	0.996761
rs8043060_A_G	15	67661784	G	A	0.00239444	0.7784	0.0105	0.0027	0.0001002	--	381143	0.996751
rs7183908_C_T	15	74329193	C	T	0.13818	0.4923	0.0133	0.0027	5.85e-07	-?	263148	0.998939
rs12593088_A_G	15	81058640	G	A	0.720469	0.6887	0.012	0.0025	1.324e-06	--	381008	0.989085
rs12101393_C_G	15	92570921	C	G	0.511388	0.7859	0.0153	0.0029	1.127e-07	++	350679	0.989164
rs8024294_A_G	15	94023132	A	G	0.27536	0.1114	0.0151	0.0038	5.687e-05	++	344233	0.97696
rs13333747_C_T	16	2175373	T	C	0.438548	0.8167	0.0163	0.0034	2.181e-06	+?	263148	0.989554
rs1139653_A_T	16	4484396	A	T	0.193538	0.2851	0.0168	0.0026	1.701e-10	++	350691	1
rs7102_C_T	16	11642242	C	T	4.65079e-06	0.3535	0.0151	0.0024	2.587e-10	--	378439	0.98977
rs7186893_G_T	16	24806420	G	T	0.580902	0.736	0.0128	0.0027	2.095e-06	--	350530	0.998542
rs7498665_A_G	16	28883241	G	A	0.0472594	0.3818	0.014	0.0023	1.474e-09	--	380420	1
rs4788204_A_G	16	29995218	A	G	0.736544	0.4599	0.0173	0.0024	2.88e-13	++	350696	0.999552
rs2047937_C_T	16	49864791	C	T	0.63333	0.4827	0.0095	0.0023	3.305e-05	--	380985	0.999687
rs9923544_C_T	16	53801985	T	C	3.40818e-05	0.4344	0.0329	0.0023	4.542e-46	++	380974	0.999786
rs889398_C_T	16	69556715	C	T	0.152392	0.5858	0.0152	0.0023	5.15e-11	--	381098	0.990464
rs2925979_C_T	16	81534790	T	C	3.08701e-24	0.2958	0.0375	0.0025	1.218e-51	++	380279	1
rs7206608_C_G	16	82872628	G	C	0.340988	0.3252	0.0145	0.0025	1.277e-08	--	349846	0.996158
rs7198287_C_T	16	85258191	C	T	0.00365043	0.7806	0.0188	0.003	2.432e-10	--	348478	0.993015
rs7217226_G_T	17	2136065	G	T	0.954347	0.3441	0.0133	0.0024	2.367e-08	--	377981	0.997838
rs8070737_G_T	17	3981066	T	G	0.36293	0.1665	0.0175	0.0031	1.907e-08	++	350699	0.99906
rs858516_C_T	17	7537098	C	T	0.0585446	0.453	0.0148	0.0027	2.791e-08	-?	263148	0.996924
rs4646342_A_G	17	17493272	G	A	0.613805	0.5449	0.0132	0.0024	3.814e-08	--	350621	0.974599
rs7213608_C_T	17	21279289	C	T	0.168143	0.3181	0.019	0.0026	1.678e-13	--	350638	0.977134
rs12943131_A_G	17	27863706	G	A	0.00224362	0.4656	0.0141	0.0024	1.84e-09	--	350714	0.999399
rs2306589_C_T	17	34848874	T	C	0.310717	0.4717	0.0179	0.0023	2.188e-15	++	381119	0.998689
rs591939_A_G	17	40698075	G	A	0.582099	0.2453	0.0187	0.0031	1.28e-09	-?	263148	0.995919
rs17651507_A_T	17	44059010	A	T	0.379787	0.7279	0.017	0.0027	2.614e-10	++	350147	0.975599
rs8071778_C_G	17	46080233	G	C	0.682857	0.8475	0.0153	0.0033	3.153e-06	--	350527	0.992231
rs758598_A_G	17	59492714	A	G	0.808133	0.3295	0.0128	0.0025	3.678e-07	++	350662	0.996376
rs8075273_A_C	17	61728881	C	A	0.23515	0.7125	0.0165	0.0025	9.642e-11	--	381036	0.998729
rs12449442_A_G	17	65947640	A	G	0.234818	0.2198	0.0191	0.0028	1.085e-11	++	378137	0.995252
rs11654387_C_G	17	68446861	C	G	1.68501e-16	0.4902	0.0288	0.0024	3.833e-34	++	350644	0.995917
rs9988_C_T	17	73230856	T	C	0.882983	0.8346	0.0156	0.0032	9.646e-07	++	350710	0.995459
rs8079062_A_G	17	74255029	G	A	0.00020701	0.078	0.0342	0.0044	6.511e-15	--	343348	0.994364
rs4239275_C_T	17	79923718	T	C	0.586531	0.4116	0.0111	0.0024	3.549e-06	++	359898	0.995573
rs1787013_C_T	18	13072979	C	T	0.197169	0.44	0.009	0.0024	0.0001589	--	350712	0.999083
rs62095889_A_G	18	21069068	G	A	0.92274	0.6571	0.0161	0.0028	9.612e-09	-?	263148	0.98579
rs10164099_C_T	18	34690744	C	T	0.493723	0.1254	0.0132	0.0033	6.864e-05	--	381135	0.99824
rs1158805_A_C	18	40736590	C	A	0.160974	0.6189	0.0153	0.0024	3.291e-10	--	350705	0.997106
rs494752_C_G	18	46853270	G	C	0.168801	0.3469	0.0179	0.0025	8.519e-13	--	350714	0.998719
rs6566233_C_T	18	53445930	C	T	0.857989	0.4859	0.013	0.0027	9.459e-07	-?	263148	0.995724
rs6567160_C_T	18	57829135	C	T	0.0420917	0.2469	0.0299	0.0027	9.87e-29	--	381121	0.997773
rs12454712_C_T	18	60845884	T	C	1.00031e-20	0.6248	0.0224	0.0024	7.149e-20	++	357946	1
rs12459350_A_G	19	2176586	A	G	0.438223	0.5421	0.0124	0.0023	5.825e-08	++	381137	0.999463
rs2240702_A_G	19	4159873	G	A	0.00123883	0.1136	0.0234	0.0038	9.634e-10	--	350338	0.985649
rs1035940_C_G	19	7199978	C	G	3.20655e-05	0.2757	0.019	0.0026	7.295e-13	++	350114	0.997199
rs12982665_C_T	19	17158027	C	T	0.000263994	0.8072	0.0208	0.0034	6.288e-10	-?	263148	0.998528
rs12608504_A_G	19	18389135	A	G	0.863635	0.3594	0.0246	0.0024	3.039e-25	++	381124	0.9985
rs17513613_C_T	19	30286822	C	T	0.736544	0.3078	0.0133	0.0024	4.725e-08	--	381131	0.993373
rs3786897_A_G	19	33893008	G	A	0.387235	0.42	0.023	0.0023	2.14e-23	--	381058	0.997489
rs2547049_A_G	19	37482817	A	G	0.000239977	0.5328	0.0155	0.0024	5.783e-11	++	350714	0.999885
rs429358_C_T	19	45411941	T	C	0.378705	0.8459	0.0363	0.0037	6.617e-23	+?	263148	1
rs8103017_C_G	19	55999142	G	C	0.189063	0.2953	0.0191	0.0029	6.49e-11	-?	263148	0.980636
rs151235402_C_T	20	569164	T	C	3.00616e-06	0.0153	0.0737	0.0111	3.02e-11	+?	263148	0.953845
rs979012_C_T	20	6623374	T	C	0.30278	0.3635	0.0099	0.0024	3.431e-05	++	381098	0.997822
rs1406948_A_G	20	33905619	G	A	1.79202e-08	0.6328	0.0056	0.0023	0.01591	--	380992	0.995099
rs1997833_C_T	20	39690342	C	T	0.215476	0.2924	0.0141	0.0025	1.409e-08	--	380966	0.998656
rs6130360_A_G	20	42010996	A	G	0.102202	0.8489	0.0179	0.0033	6.18e-08	++	350633	0.997625
rs2236519_A_G	20	45529571	A	G	0.00299754	0.3678	0.026	0.0025	3.333e-26	++	350543	0.993531
rs6021889_A_G	20	50982870	A	G	0.499966	0.7099	0.0213	0.0025	2.586e-17	++	381132	0.997371
rs1328757_C_T	20	56135199	T	C	0.23899	0.4756	0.0098	0.0024	3.774e-05	++	350696	0.991493
rs6090040_A_C	20	62692060	A	C	1.25743e-09	0.4802	0.0208	0.0027	9.032e-15	+?	263148	0.987466
rs28451064_A_G	21	35593827	A	G	0.396157	0.1261	0.0152	0.0041	0.000203	+?	263148	0.955171
rs9976841_A_G	21	39484323	G	A	0.152337	0.6101	0.015	0.0025	9.805e-10	--	350636	0.998909
rs2294239_A_G	22	29449477	A	G	0.161119	0.5679	0.0225	0.0023	2.58e-22	++	381134	0.989833
rs733381_A_G	22	40669648	A	G	0.43783	0.7713	0.0137	0.0028	8.15e-07	++	381113	0.998452
rs8141715_G_T	22	47214749	G	T	0.379787	0.2434	0.015	0.0027	2.13e-08	--	350707	0.992312

## Sheet: whradjbmi.combined
SNP	Chr	Pos	EA	NEA	psexdiff	frqA1.combined	beta.combined	se.combined	pval.combined	dir.combined	nmeta.combined	info.combined
rs717795_C_T	1	2970464	C	T	0.480356	0.1986	0.0196	0.0023	6.858e-18	--	627060	0.991382
rs6688233_C_T	1	9335745	T	C	0.000274021	0.2393	0.021	0.0021	9.638e-24	++	626909	0.982661
rs13306567_C_G	1	11860465	C	G	0.000122066	0.9469	0.0178	0.0038	2.958e-06	++	692794	0.999675
rs9435732_C_T	1	17308158	C	T	0.173588	0.7604	0.0128	0.0019	2.57e-11	--	693273	1
rs7521902_A_C	1	22490724	C	A	0.0873442	0.7724	0.0129	0.002	1.468e-10	--	693920	1
rs3218121_A_G	1	23858317	A	G	0.387923	0.0844	0.0217	0.0032	9.414e-12	++	693833	0.996839
rs2997447_A_G	1	26387423	G	A	0.100163	0.7861	0.0137	0.0021	1.379e-10	--	693774	0.976298
rs11205773_C_T	1	51284905	T	C	0.885263	0.9074	0.0187	0.0031	2.308e-09	++	627317	0.999116
rs9436299_A_C	1	65892888	A	C	4.45932e-05	0.6602	0.0105	0.002	6.841e-08	++	625431	0.969509
rs598104_A_T	1	86266109	T	A	0.933815	0.4056	0.0137	0.0018	5.365e-14	--	626434	0.998999
rs2061708_C_G	1	103417203	C	G	0.655614	0.5883	0.0162	0.002	6.988e-16	+?	484563	0.994471
rs10923724_C_T	1	119546842	T	C	0.665659	0.5569	0.0347	0.0017	1.25e-89	++	694500	0.992599
rs11204762_A_G	1	150999737	A	G	0.0342919	0.7695	0.014	0.0021	3.391e-11	++	625850	1
rs905938_C_T	1	154991389	T	C	1.13146e-05	0.7233	0.0243	0.002	1.345e-35	++	692430	1
rs7554947_C_T	1	160413460	C	T	0.72419	0.7381	0.0151	0.0022	1.821e-11	-?	484563	0.990433
rs2279469_C_G	1	164740405	C	G	0.114597	0.4996	0.013	0.0018	7.922e-13	++	616758	0.983999
rs10919388_A_C	1	170372503	C	A	4.40438e-10	0.7271	0.0333	0.0019	9.712e-66	--	665612	0.991758
rs12138803_C_T	1	172348823	T	C	2.52652e-08	0.2018	0.0254	0.0019	9.888e-39	++	693735	0.998836
rs10913257_G_T	1	176778610	G	T	0.561026	0.5493	0.0107	0.0018	2.376e-09	--	627006	0.992108
rs12061508_A_G	1	196584468	A	G	7.506e-05	0.2111	0.0114	0.0021	1.127e-07	++	626460	0.994312
rs6658424_A_T	1	200049302	T	A	0.71926	0.7155	0.0143	0.002	2.884e-13	--	627301	0.993948
rs6691427_C_G	1	203510048	G	C	5.79839e-09	0.5098	0.0115	0.002	5.863e-09	-?	484563	0.992711
rs3851294_A_G	1	205130413	G	A	1.49779e-05	0.9035	0.0257	0.0031	9.031e-17	--	627266	1
rs4951588_C_T	1	212500433	C	T	0.0232131	0.5961	0.0118	0.0018	1.016e-10	--	627297	0.995589
rs2791550_G_T	1	219655369	G	T	1.43557e-42	0.7522	0.037	0.0018	3.35e-93	--	694588	0.999956
rs715300_C_T	1	221290755	T	C	0.190394	0.3095	0.0144	0.0019	1.107e-13	++	627315	0.995543
rs10799424_A_T	1	227755475	T	A	0.178529	0.7987	0.0134	0.0023	3.086e-09	--	627296	0.997166
rs12692387_C_T	2	9698190	C	T	0.57246	0.6685	0.0134	0.0021	1.967e-10	-?	484563	0.974111
rs6432188_C_T	2	11499032	T	C	0.116515	0.2016	0.0143	0.0023	2.251e-10	++	693855	0.984825
rs711869_A_G	2	13073967	G	A	0.524332	0.4434	0.0186	0.0018	1.961e-24	--	627083	0.981668
rs17509001_C_T	2	24021231	C	T	0.296346	0.1576	0.0161	0.0025	5.144e-11	--	694609	0.9995
rs71439172_A_G	2	25584162	G	A	0.0489339	0.8563	0.0233	0.0029	3.371e-16	-?	484563	0.963824
rs3769600_A_G	2	32616879	A	G	0.000539718	0.4316	0.0086	0.0018	1.74e-06	++	626969	0.99834
rs17511102_A_T	2	37960613	T	A	0.10079	0.0816	0.02	0.0033	7.958e-10	--	611740	1
rs6752964_C_T	2	43754655	C	T	0.0166656	0.1033	0.0189	0.0028	1.661e-11	--	694429	0.995229
rs17326656_G_T	2	48962291	T	G	3.569e-09	0.2346	0.0153	0.0021	5.773e-13	++	627216	0.989881
rs11899888_A_G	2	56102744	G	A	3.25149e-10	0.1489	0.0043	0.0024	0.07496	--	682372	0.986819
rs848286_C_T	2	58394543	T	C	0.000868214	0.6226	0.0116	0.0019	3.748e-10	++	627185	0.995143
rs1385167_A_G	2	66200648	G	A	0.332961	0.1379	0.0265	0.0025	7.947e-27	--	691182	0.998332
rs6721459_A_G	2	67852836	G	A	0.846354	0.473	0.0178	0.0018	4.077e-23	--	624705	0.996627
rs9678859_A_G	2	100288478	A	G	0.0723973	0.1816	0.0188	0.0023	7.97e-16	++	627274	0.99681
rs1345203_C_T	2	112253851	T	C	0.00653334	0.7829	0.0264	0.0024	2.233e-28	+?	484563	0.99293
rs4372913_A_G	2	114517748	G	A	0.0588525	0.2125	0.0159	0.0022	2.648e-13	--	626669	0.996809
rs332105_A_G	2	119444229	G	A	6.71447e-05	0.4453	0.0137	0.0018	4.925e-14	--	624989	0.982559
rs954244_C_G	2	121309231	G	C	3.88066e-11	0.2456	0.0093	0.0021	9.132e-06	--	614029	1
rs55920843_G_T	2	158412701	T	G	0.000130131	0.9886	0.0859	0.0093	2.683e-20	+?	484563	1
rs270960_A_C	2	161714729	A	C	0.346612	0.663	0.0111	0.0018	9.043e-10	++	687116	0.998562
rs6705646_A_G	2	165567695	A	G	1.39329e-40	0.4182	0.0254	0.0017	3.971e-48	++	694039	0.986446
rs13010546_C_T	2	171370986	T	C	0.762442	0.283	0.0136	0.002	8.794e-12	++	626339	0.997442
rs7585974_C_G	2	172377212	C	G	5.34529e-05	0.1826	0.0187	0.0026	2.307e-13	+?	484563	0.995766
rs1569135_A_G	2	188115398	A	G	0.556032	0.5373	0.0205	0.0017	2.986e-33	++	694469	0.996958
rs74809942_C_T	2	191749705	T	C	0.00252143	0.9169	0.0204	0.0036	1.283e-08	+?	484563	0.990641
rs12694042_C_T	2	207029825	T	C	0.215411	0.5019	0.0122	0.002	6.151e-10	+?	484563	0.987203
rs1250259_A_T	2	216300482	T	A	0.00992382	0.2591	0.0164	0.002	1.035e-15	--	614270	0.993558
rs2373078_C_T	2	218392555	T	C	1.7378e-06	0.0999	0.0215	0.0029	1.114e-13	++	627188	0.986517
rs148358468_A_G	2	219590348	A	G	3.61589e-08	0.0483	0.0222	0.0046	1.697e-06	+?	484563	0.986629
rs2602680_G_T	2	225066513	T	G	0.618292	0.5455	0.0116	0.0018	1.011e-10	++	627099	0.997167
rs1522811_A_C	2	226992454	C	A	2.85256e-08	0.774	0.0129	0.0021	1.638e-09	--	627151	0.98928
rs35419826_A_G	2	239719323	G	A	0.131665	0.825	0.0157	0.0026	1.721e-09	-?	484563	0.986292
rs2595004_C_T	3	11406721	C	T	0.982936	0.1748	0.0156	0.0024	3.389e-11	--	627230	0.991141
rs4684857_C_G	3	12493863	C	G	2.82387e-05	0.7103	0.0211	0.002	2.99e-25	++	623147	0.994012
rs11129657_C_T	3	35636709	C	T	0.0619671	0.2075	0.0147	0.0022	2.307e-11	--	627182	0.989043
rs174829_A_G	3	37535577	G	A	0.255568	0.6477	0.014	0.0019	6.284e-13	--	591813	0.988313
rs740838_A_C	3	43764315	C	A	0.0642487	0.9752	0.0431	0.0058	8.976e-14	--	606754	0.998522
rs2267846_A_G	3	48556339	G	A	0.797373	0.71	0.0189	0.0019	1.181e-22	--	694165	0.974614
rs11235_C_T	3	52745087	C	T	0.371839	0.4604	0.0222	0.0018	1.231e-36	--	674682	0.998797
rs17289035_A_G	3	57125424	A	G	0.466746	0.2029	0.0137	0.0022	9.165e-10	++	627310	0.995656
rs73094710_G_T	3	61557775	T	G	0.689678	0.896	0.0197	0.0032	1.195e-09	+?	484563	0.992204
rs72877579_C_T	3	64697471	C	T	2.50105e-06	0.9167	0.0347	0.0033	3.293e-26	--	551882	0.950404
rs17311057_C_T	3	78841789	T	C	0.527089	0.285	0.0145	0.002	1.72e-12	++	615028	0.997905
rs73858966_A_T	3	99654183	A	T	0.455269	0.0788	0.0244	0.0037	2.461e-11	+?	484563	0.998054
rs2682386_C_T	3	101068873	T	C	7.88601e-08	0.3686	0.007	0.0018	7.217e-05	++	694611	0.999872
rs9871235_A_G	3	107494345	A	G	0.00329046	0.6143	0.0095	0.0018	5.811e-08	++	692900	0.992979
rs12496583_A_G	3	123121286	G	A	0.00437325	0.2499	0.011	0.0019	1.57e-08	--	692137	0.99558
rs1979527_A_C	3	127400781	A	C	0.402	0.1989	0.0134	0.0022	2.364e-09	++	625840	0.989766
rs6795831_A_C	3	129341403	A	C	3.01019e-20	0.8144	0.0348	0.0023	4.905e-53	++	627216	0.984604
rs34905952_A_G	3	138104635	A	G	3.37541e-05	0.1433	0.0209	0.0026	1.226e-15	++	535689	0.995385
rs62271373_A_T	3	150066540	A	T	6.59876e-15	0.0578	0.0408	0.0043	3.441e-21	+?	484563	0.957592
rs10049088_C_T	3	156797648	C	T	0.0899427	0.6185	0.029	0.0018	1.45e-59	--	681080	0.995574
rs12494105_C_G	3	168949093	G	C	0.542524	0.5961	0.0123	0.0018	2.421e-11	--	627054	0.994396
rs9647379_C_G	3	171785168	G	C	0.00480093	0.6012	0.015	0.0019	5.144e-16	--	624516	0.9925
rs4686696_A_G	3	185516520	A	G	0.0433032	0.3139	0.0152	0.0018	5.665e-17	++	693522	0.999926
rs3843375_A_G	3	196813908	A	G	0.000628164	0.4047	0.0104	0.002	2.097e-07	+?	484563	0.998999
rs11724804_A_G	4	965779	G	A	0.0912978	0.5564	0.017	0.0018	7.607e-21	--	624890	0.995671
rs11722554_A_G	4	5016883	G	A	0.14209	0.9623	0.0334	0.0049	1.319e-11	--	565482	1
rs917681_C_T	4	13247539	T	C	0.18285	0.2945	0.0115	0.0019	7.58e-10	++	694552	0.99252
rs13137905_G_T	4	15375668	T	G	0.519453	0.7324	0.0128	0.002	3.251e-10	++	627257	0.998256
rs6853254_G_T	4	26352363	T	G	0.709172	0.349	0.0174	0.0019	4.021e-20	++	627201	0.996143
rs10462028_A_G	4	56298300	A	G	7.43938e-08	0.3237	0.0189	0.0019	2.949e-23	++	627124	0.99994
rs2167750_C_T	4	89730074	T	C	4.5385e-18	0.4729	0.0274	0.0018	5.529e-53	++	627208	0.997953
rs13107325_C_T	4	103188709	C	T	0.479881	0.9192	0.0306	0.0034	3.69e-19	--	693873	1
rs56185013_A_G	4	106160133	G	A	0.519833	0.7821	0.0168	0.0024	2.492e-12	-?	484563	0.999202
rs1511022_C_T	4	120126233	T	C	0.00336299	0.1232	0.0169	0.0027	6.397e-10	++	627153	0.996552
rs7680787_C_T	4	122624065	T	C	0.0797354	0.6476	0.0138	0.0018	1.171e-14	++	693901	1
rs149921263_A_G	4	123923955	A	G	0.903198	0.0367	0.0401	0.0053	4.27e-14	+?	484563	0.977793
rs1520325_C_T	4	125182690	T	C	0.407371	0.2288	0.0147	0.002	6.185e-13	++	694317	0.993907
rs951252_A_G	4	145825151	G	A	0.133278	0.5486	0.0185	0.0017	3.44e-27	--	694562	1
rs528425253_A_C	4	186408158	C	A	1.00661e-06	0.0006	0.1457	0.0457	0.001428	-?	484563	0.73804
rs11134029_C_T	5	4025324	T	C	0.0010736	0.5456	0.0143	0.002	5.724e-13	+?	484563	0.994925
rs3792751_C_T	5	32773314	T	C	0.00471087	0.3642	0.0136	0.0018	1.41e-14	++	694315	0.987811
rs299615_A_G	5	34042097	G	A	0.063503	0.8482	0.0148	0.0025	1.708e-09	--	627105	1
rs4293945_A_T	5	38736142	A	T	0.0353943	0.5926	0.0117	0.0018	1.692e-10	++	624922	0.994431
rs1541681_G_T	5	53304620	G	T	0.592543	0.7379	0.0123	0.002	1.279e-09	--	627262	0.995662
rs3936510_G_T	5	55860866	T	G	9.64393e-26	0.1969	0.0299	0.0022	4.623e-43	++	692459	1
rs6867518_C_T	5	64679283	C	T	0.66521	0.1246	0.018	0.0027	1.927e-11	--	627200	0.987071
rs34699_G_T	5	66304225	G	T	0.00120045	0.4196	0.01	0.0018	2.887e-08	--	627234	0.993628
rs7708285_A_G	5	76425867	G	A	0.455705	0.2935	0.0132	0.0019	2.998e-12	--	691373	1
rs17154889_A_C	5	102305065	C	A	0.625676	0.6892	0.0158	0.0019	3.899e-16	--	627201	0.993996
rs1045241_C_T	5	118729286	C	T	2.55948e-18	0.7183	0.0185	0.0019	3.511e-22	--	694273	0.990114
rs17764730_C_T	5	127357526	C	T	0.848126	0.7641	0.0162	0.0021	9.679e-15	--	627292	0.99116
rs1029472_A_G	5	130867733	G	A	0.00473134	0.0593	0.0251	0.0042	1.744e-09	-?	484563	0.997384
rs11747001_A_G	5	132412299	A	G	0.487845	0.7639	0.0172	0.002	7.734e-18	++	694337	0.998801
rs10055995_C_T	5	137698299	C	T	0.390817	0.4212	0.0109	0.0018	1.938e-09	--	627307	1
rs34000_C_T	5	141973501	T	C	0.00194508	0.6	0.014	0.0019	3.681e-14	++	604297	0.985019
rs10463416_A_G	5	148572915	A	G	0.431649	0.3589	0.0137	0.0018	9.284e-14	++	627148	0.998324
rs79664277_A_G	5	149859889	A	G	0.26579	0.0874	0.021	0.0035	2.339e-09	+?	484563	0.986645
rs17703354_C_T	5	157986357	C	T	0.247641	0.0848	0.0202	0.0033	1.247e-09	--	626997	0.988307
rs6859752_C_T	5	171851934	T	C	0.0390852	0.3289	0.012	0.0019	3.674e-10	++	627209	0.998267
rs10054063_A_T	5	173392398	T	A	0.00888077	0.3792	0.0268	0.002	1.968e-39	--	547776	0.98038
rs6556301_G_T	5	176527577	T	G	0.000119196	0.3706	0.0206	0.0018	2.026e-29	++	663437	0.983643
rs931619_A_G	5	178514729	A	G	0.00175972	0.3572	0.0095	0.0018	1.411e-07	++	694614	0.997304
rs11746028_C_T	5	180645425	C	T	0.96588	0.8187	0.0141	0.0024	2.002e-09	--	626925	1
rs1294436_C_G	6	6746166	C	G	0.00230749	0.5973	0.0293	0.002	9.087e-48	+?	484563	0.98586
rs6932767_G_T	6	14595873	T	G	0.178514	0.7926	0.0154	0.0022	4.256e-12	++	627215	0.998656
rs7744833_A_G	6	20581828	A	G	0.150494	0.6823	0.0117	0.0019	1.423e-09	++	627233	0.986807
rs2294823_C_T	6	22596987	T	C	0.837261	0.3092	0.0116	0.0019	2.721e-09	++	626461	0.987775
rs2524163_C_T	6	31259579	T	C	0.817734	0.5544	0.024	0.0017	4.388e-43	++	687908	1
rs114760566_A_C	6	34192036	A	C	9.51345e-12	0.0432	0.0932	0.0049	9.027e-82	+?	484563	0.99322
rs13198178_C_G	6	41702227	C	G	0.904576	0.0641	0.0308	0.0037	1.163e-16	++	614209	0.993145
rs6905288_A_G	6	43758873	A	G	1.83657e-25	0.5735	0.0444	0.0018	9.04e-140	++	671554	1
rs12527712_C_T	6	80916967	T	C	0.44834	0.0881	0.0339	0.0033	6.845e-25	++	627314	0.999789
rs9341990_A_G	6	85391568	A	G	0.280324	0.4131	0.0151	0.0018	9.459e-17	++	627285	0.997719
rs2503100_A_G	6	100613915	G	A	1.17808e-09	0.1655	0.0245	0.0024	4.856e-25	--	627198	0.998911
rs1040848_A_T	6	109247307	A	T	3.67239e-08	0.7569	0.0097	0.0021	3.193e-06	++	627286	0.998045
rs11757455_A_G	6	112522852	G	A	0.0123374	0.9397	0.0221	0.0037	2.204e-09	--	620513	1
rs72959041_A_G	6	127454893	A	G	4.04428e-34	0.0417	0.1624	0.0044	2.08e-293	++	549629	0.969127
rs9388766_C_T	6	130354855	C	T	0.650627	0.6868	0.017	0.0019	3.963e-20	--	694603	0.994722
rs6940715_A_C	6	133601845	A	C	0.0485053	0.8944	0.0222	0.003	6.11e-14	++	627196	0.996094
rs634869_C_T	6	139831757	T	C	1.32598e-13	0.4193	0.0229	0.0017	2.598e-40	++	694613	0.999457
rs11756568_A_T	6	152042413	T	A	8.16656e-05	0.2631	0.0089	0.002	9.533e-06	--	615417	0.998758
rs541091_A_G	6	160770552	G	A	0.000122857	0.5712	0.0199	0.0019	2.987e-26	--	545328	0.997066
rs10946205_A_G	6	167451311	G	A	7.5221e-13	0.4676	0.0036	0.0018	0.04757	--	627322	0.999716
rs2158828_A_G	7	14227425	G	A	0.446842	0.1729	0.0135	0.0023	3.423e-09	--	665297	0.991572
rs3807947_G_T	7	20424889	T	G	0.955849	0.6058	0.0137	0.0018	7.537e-14	++	627221	1
rs17437657_A_G	7	27249617	G	A	0.0306139	0.9133	0.0372	0.0033	2.071e-29	--	620671	0.99224
rs13229464_C_T	7	32890237	C	T	0.00191645	0.6837	0.011	0.0021	2.92e-07	-?	484563	0.978246
rs2701013_G_T	7	37423214	G	T	0.00025572	0.3324	0.0098	0.0019	2.837e-07	--	615311	0.993304
rs13223034_C_T	7	42701627	C	T	0.433317	0.6826	0.0133	0.0019	3.667e-12	--	627108	0.998989
rs3110697_A_G	7	45955029	A	G	0.846354	0.4348	0.0123	0.0018	1.08e-11	++	626435	1
rs2529411_C_G	7	50738482	G	C	0.782386	0.3646	0.0114	0.0019	2.832e-09	--	591750	0.995441
rs55747707_A_G	7	73037366	G	A	6.29219e-07	0.8217	0.0244	0.0024	3.047e-25	--	551855	0.995534
rs7795371_A_G	7	77362504	A	G	0.00255021	0.565	0.0172	0.0018	2.886e-21	++	627159	0.996663
rs917191_C_G	7	80570871	C	G	2.2482e-08	0.5706	0.0138	0.0018	5.113e-14	++	626903	0.980862
rs13234914_A_G	7	84577411	G	A	0.0270239	0.3413	0.0128	0.0019	1.282e-11	--	627209	0.998933
rs2299253_C_T	7	93110055	T	C	0.836744	0.5162	0.0115	0.0017	1.669e-11	++	693485	0.999569
rs402294_A_G	7	101723260	A	G	0.171047	0.175	0.014	0.0024	2.905e-09	++	627026	0.998377
rs1144_C_T	7	104756355	C	T	0.360979	0.3358	0.015	0.0018	5.57e-17	--	688248	0.996493
rs76306613_G_T	7	106235348	T	G	0.002296	0.1401	0.0154	0.0029	8.028e-08	+?	484563	0.987037
rs11770285_C_G	7	107616011	C	G	0.0495702	0.9006	0.0309	0.0031	7.057e-24	++	627284	0.997863
rs10249651_C_T	7	117064625	C	T	0.158017	0.3731	0.0147	0.0018	1.224e-16	--	694556	0.996415
rs2222543_C_G	7	120902185	G	C	0.532841	0.6239	0.0147	0.0018	1.622e-15	--	624476	0.999547
rs1364422_C_T	7	130445981	T	C	1.43678e-20	0.2684	0.0157	0.0019	1.071e-16	++	694615	0.993429
rs357438_C_G	7	138023288	G	C	0.729326	0.6478	0.0114	0.0019	3.79e-09	-+	612429	0.993367
rs1578916_C_T	7	150281975	T	C	2.55681e-05	0.2384	0.0111	0.0021	1.488e-07	++	627249	0.999324
rs7827182_C_G	8	8380471	G	C	0.000153302	0.5593	0.0166	0.0019	3.921e-19	--	567657	0.999162
rs7014168_A_G	8	10641965	A	G	0.165	0.2239	0.0148	0.0021	1.128e-12	++	692207	0.996136
rs4474021_G_T	8	12632903	T	G	0.00559487	0.3076	0.0118	0.0019	2.437e-10	++	679364	1
rs9644033_A_T	8	23610639	A	T	3.07139e-20	0.7545	0.0222	0.0021	3.404e-26	++	626939	0.997191
rs11992444_G_T	8	25464690	T	G	0.118543	0.5085	0.0233	0.002	5.567e-32	+?	484563	1
rs881299_C_T	8	38332249	C	T	0.000573325	0.4112	0.0098	0.002	8.887e-07	-?	484563	0.999298
rs12543555_A_G	8	69562014	G	A	0.115349	0.1912	0.0138	0.0022	1.788e-10	--	694376	0.983153
rs10100423_A_T	8	72407115	T	A	2.43969e-05	0.0715	0.0418	0.0034	5.909e-34	--	615531	0.995547
rs17369710_C_T	8	75995382	C	T	0.762442	0.2793	0.0116	0.002	4.594e-09	--	627239	0.997341
rs821100_A_G	8	89448877	G	A	0.0249457	0.2717	0.0161	0.0022	3.989e-13	-?	484563	0.992341
rs7003062_C_T	8	121358527	C	T	0.749205	0.3949	0.0124	0.0018	2.055e-11	--	614969	0.994436
rs10808546_C_T	8	126495818	C	T	2.47398e-09	0.578	0.0159	0.0017	1.981e-20	--	694436	0.990671
rs13256367_A_C	8	128334900	A	C	1.62421e-06	0.6535	0.0182	0.0019	6.148e-22	++	627055	0.997213
rs10100533_A_G	8	135706219	A	G	0.266238	0.6217	0.0143	0.0018	8.43e-15	++	627307	0.996823
rs12340775_A_G	9	13226945	G	A	2.33707e-05	0.9424	0.0186	0.0041	5.324e-06	--	605444	0.937247
rs10963067_A_C	9	17367946	C	A	0.0342919	0.9059	0.0209	0.0032	5.859e-11	--	627315	0.996294
rs16907277_A_G	9	93972658	G	A	0.0465995	0.1094	0.0228	0.0029	9.082e-15	--	627291	0.995757
rs12686771_C_T	9	95472584	T	C	0.205354	0.1623	0.0219	0.0024	6.84e-20	++	627315	0.998638
rs2398893_A_G	9	96758342	A	G	0.29517	0.7142	0.0153	0.0019	6.75e-16	++	694566	0.999774
rs7854560_C_T	9	98382950	T	C	0.311374	0.2902	0.0116	0.0019	5.854e-10	++	694360	1
rs2075665_A_T	9	101749943	A	T	0.00095507	0.6245	0.0112	0.0018	1.205e-09	++	626947	0.996632
rs2780956_A_G	9	103348634	G	A	0.000597941	0.5864	0.0087	0.0018	1.695e-06	--	627276	0.995739
rs10820747_A_G	9	107686823	A	G	1.63753e-08	0.2404	0.0271	0.0023	1.096e-31	+?	484563	0.995642
rs12684047_A_T	9	111972671	T	A	0.256972	0.8086	0.0154	0.0024	6.852e-11	--	626144	0.960641
rs10980797_A_G	9	113912553	G	A	0.00139268	0.4806	0.0182	0.002	4.515e-20	-?	484563	0.993975
rs10817896_C_T	9	119232655	T	C	0.960479	0.2768	0.0126	0.002	3.299e-10	++	626971	0.991428
rs4489410_A_C	9	131591649	C	A	0.0268567	0.2537	0.012	0.002	4.581e-09	--	627259	0.999344
rs529565_C_T	9	136149500	C	T	1.63184e-08	0.3317	0.005	0.0018	0.006113	--	694532	0.999259
rs7086377_G_T	10	3596526	T	G	0.000355681	0.3952	0.0119	0.0018	6.88e-11	++	627258	0.997261
rs12774134_C_T	10	4963327	C	T	2.91704e-07	0.8814	0.0188	0.0027	1.988e-12	--	681187	1
rs1494204_C_T	10	27904321	C	T	0.183938	0.581	0.0147	0.0018	8.062e-16	--	626936	0.991012
rs11592754_A_C	10	32619572	C	A	0.268843	0.1408	0.0215	0.0025	3.223e-18	--	694498	0.996712
rs1757471_C_T	10	34168090	T	C	0.0764548	0.508	0.0146	0.0018	5.468e-16	++	626934	1
rs11006228_A_G	10	60460025	A	G	0.00505277	0.1983	0.0134	0.0025	5.981e-08	+?	484563	0.991984
rs7070749_A_G	10	63882682	A	G	0.00863172	0.5531	0.0136	0.002	9.1e-12	+?	484563	0.995798
rs41277978_A_C	10	71883836	A	C	0.000806141	0.0072	0.073	0.0117	4.705e-10	+?	484563	1
rs9415106_A_G	10	77295957	A	G	0.207856	0.7138	0.0142	0.002	9.781e-13	++	627049	1
rs780159_A_G	10	80907147	G	A	0.0204788	0.5713	0.0163	0.0018	3.332e-20	--	686401	0.969682
rs10887759_A_G	10	89603424	A	G	0.0315526	0.1595	0.0173	0.0024	1.058e-12	++	694465	0.988031
rs11187537_C_G	10	95346805	C	G	5.86706e-07	0.2633	0.0163	0.0021	2.431e-15	++	610077	0.9976
rs28408682_A_G	10	104403310	G	A	1.81649e-05	0.6438	0.0122	0.0019	1.822e-10	--	547577	0.998983
rs7903146_C_T	10	114758349	T	C	0.0700538	0.2798	0.0181	0.0019	9.913e-22	++	694542	1
rs2786198_A_G	10	119313196	A	G	0.0937939	0.3329	0.0134	0.0021	1.842e-10	+?	484563	0.989116
rs17101456_A_G	10	122875040	G	A	4.58225e-06	0.1209	0.0251	0.0028	1.342e-19	--	612070	0.998029
rs140201358_C_G	11	823586	G	C	0.101887	0.0132	0.0848	0.0086	9.583e-23	-?	484563	1
rs11042077_A_G	11	8825966	A	G	0.351118	0.6564	0.0124	0.0019	4.986e-11	++	627010	0.990878
rs12419064_A_G	11	10320608	G	A	0.390847	0.539	0.0141	0.0019	4.529e-14	--	551840	0.997454
rs2970332_A_G	11	14360435	A	G	0.196117	0.7608	0.0156	0.0021	1.006e-13	++	627144	0.994859
rs757081_C_G	11	17351683	G	C	0.00667135	0.3373	0.0113	0.0018	4.025e-10	--	693473	1
rs11605956_C_T	11	26212866	T	C	0.000610144	0.6948	0.0122	0.0022	1.572e-08	+?	484563	0.98942
rs7945962_A_G	11	36360598	A	G	3.31056e-06	0.4887	0.0114	0.0018	2.202e-10	++	626631	0.994694
rs34312154_A_G	11	47470345	A	G	0.901205	0.0945	0.0188	0.003	3.182e-10	++	551850	1
rs7119797_C_T	11	62166235	C	T	0.121098	0.5109	0.013	0.0018	5.491e-13	--	627021	0.990757
rs56271783_C_G	11	64004723	C	G	3.00757e-12	0.0439	0.059	0.0049	1.212e-33	+?	484563	0.975925
rs3741378_C_T	11	65408937	C	T	0.00302672	0.856	0.0224	0.0025	1.134e-19	--	691070	1
rs7395513_A_G	11	69262756	G	A	0.00473518	0.5611	0.0214	0.002	9.351e-27	-?	484563	0.99223
rs10502148_C_T	11	111647998	C	T	0.00567723	0.6428	0.023	0.0018	5.865e-36	--	627223	0.993649
rs747249_A_G	11	130271647	A	G	0.00166887	0.3589	0.0114	0.0019	1.251e-09	++	626947	0.985753
rs56196860_A_C	12	2908330	C	A	0.00182138	0.97	0.0357	0.0058	6.452e-10	-?	484563	1
rs1805740_G_T	12	9075014	G	T	0.0343508	0.2815	0.0179	0.002	1.163e-19	--	627211	0.998009
rs34322_C_T	12	12879570	T	C	0.00517611	0.4663	0.01	0.0018	2.67e-08	++	626680	1
rs11045172_A_C	12	20470221	A	C	2.53354e-06	0.8069	0.0096	0.0023	3.55e-05	++	621058	0.987717
rs10842707_C_T	12	26471364	T	C	1.60609e-15	0.204	0.0343	0.0021	1.523e-62	++	694586	0.993975
rs180958337_C_T	12	28168810	T	C	0.430141	0.006	0.0878	0.0132	3.327e-11	+?	484563	0.924641
rs10843804_C_T	12	30814864	T	C	0.188994	0.7624	0.0153	0.0021	1.343e-13	++	627192	0.998546
rs2200155_A_G	12	33734935	G	A	0.873004	0.6282	0.0138	0.0019	1.264e-13	--	627133	0.997285
rs10880823_C_T	12	45986738	C	T	4.86484e-08	0.2338	0.0132	0.0021	5.653e-10	--	626603	0.992743
rs145878042_A_G	12	48143315	A	G	0.00245112	0.9896	0.0812	0.0097	8.07e-17	+?	484563	1
rs3803042_A_G	12	54387947	A	G	0.0287524	0.4295	0.0268	0.0018	4.841e-49	++	625688	0.996149
rs2277339_G_T	12	57146069	G	T	0.864948	0.1069	0.0224	0.0029	2.347e-14	--	614842	1
rs10878367_A_T	12	66436097	A	T	0.0107114	0.295	0.019	0.002	5.843e-21	++	611538	0.984942
rs711076_C_T	12	77905207	C	T	0.0764548	0.3203	0.0123	0.0018	1.489e-11	--	694439	0.995925
rs10745659_C_G	12	94092690	G	C	0.00517611	0.4393	0.0127	0.0018	1.819e-12	--	627031	0.992346
rs7134488_A_G	12	102616650	G	A	0.000114808	0.7745	0.0112	0.0021	1.728e-07	--	625119	0.99947
rs10778504_C_T	12	107120424	T	C	0.000675564	0.3497	0.0158	0.0021	2.525e-14	+?	484563	0.999088
rs4964656_C_G	12	108594069	G	C	0.14334	0.6975	0.0159	0.002	4.937e-16	--	625457	0.999554
rs863750_C_T	12	124505444	T	C	4.50778e-21	0.5842	0.0373	0.0017	4.17e-101	++	693934	0.993593
rs12823266_A_G	12	131441717	A	G	0.908024	0.7241	0.0131	0.0021	2.369e-10	++	606371	0.995955
rs12828318_A_G	12	133766122	A	G	0.338923	0.8262	0.0173	0.0023	3.838e-14	++	684927	0.994361
rs7993238_A_C	13	22473593	C	A	0.104146	0.3502	0.012	0.0019	1.683e-10	--	627052	0.971194
rs1340819_A_C	13	29145323	A	C	0.00435507	0.6625	0.0102	0.0018	2.175e-08	++	692892	0.997634
rs10507524_C_T	13	44684600	C	T	0.00499216	0.0954	0.0182	0.0031	2.679e-09	--	627283	0.993459
rs797486_A_C	13	51221618	A	C	0.789343	0.893	0.0373	0.0026	4.379e-46	++	694585	0.987915
rs17067999_C_T	13	78163787	C	T	0.410117	0.8644	0.0164	0.0026	1.446e-10	--	627309	0.998523
rs4773173_A_G	13	111025118	A	G	0.0078733	0.6743	0.0153	0.0018	4.232e-17	++	686141	0.994639
rs1057119_C_G	14	23746269	C	G	0.0404982	0.7725	0.0134	0.0022	9.169e-10	++	620993	1
rs12435790_A_G	14	35154381	A	G	0.578917	0.9209	0.0214	0.0035	1.161e-09	++	605319	0.963582
rs146182298_C_T	14	52531408	T	C	0.311822	0.0381	0.0314	0.0052	1.445e-09	+?	484563	0.988814
rs1190982_C_T	14	58815839	T	C	0.00371673	0.3027	0.0159	0.0019	2.458e-16	++	626709	0.997466
rs4902630_A_G	14	69142390	A	G	0.734504	0.6285	0.0124	0.0018	3.007e-12	++	694404	1
rs2526886_G_T	14	71359064	T	G	0.578388	0.69	0.0138	0.0021	1.006e-10	+?	484563	0.995027
rs7492628_C_G	14	91547136	G	C	0.000638407	0.3199	0.0229	0.0019	4.909e-32	--	626927	0.981371
rs2124307_C_T	14	98344662	C	T	8.00818e-07	0.6279	0.0127	0.0018	4.955e-12	--	625104	0.996892
rs12441543_A_G	15	31689543	G	A	0.686923	0.7104	0.0189	0.002	8.684e-22	--	625657	0.994264
rs2701523_A_G	15	37384284	A	G	0.592543	0.741	0.0129	0.002	3.206e-10	++	626427	0.98337
rs1105881_C_G	15	42072530	G	C	0.00903355	0.3651	0.0156	0.0019	1.101e-16	--	627207	0.994047
rs17703883_C_T	15	51530097	C	T	0.00515158	0.2373	0.0149	0.0021	7.274e-13	--	627178	0.995352
rs16976826_C_T	15	56517524	T	C	0.00201438	0.2107	0.0199	0.0021	1.253e-21	++	694427	0.999536
rs62012773_A_G	15	63868761	G	A	0.211521	0.1553	0.0174	0.0027	1.668e-10	-?	484563	0.999156
rs1440372_C_T	15	67033151	C	T	0.758008	0.7334	0.0155	0.0019	9.53e-16	--	692010	0.993347
rs2028386_C_G	15	74226708	G	C	0.244977	0.5162	0.0126	0.0018	2.753e-12	--	626803	0.996239
rs59888683_C_T	15	79049464	T	C	0.00608547	0.1772	0.0142	0.0024	1.801e-09	++	543377	0.998415
rs72754920_C_T	15	85453554	C	T	1.22472e-06	0.0269	0.0214	0.0062	0.0005718	-?	484563	0.969452
rs139271800_A_G	15	90214777	A	G	0.0205673	0.9991	0.2393	0.035	8.596e-12	+?	484563	0.845768
rs8024294_A_G	15	94023132	A	G	0.295757	0.1114	0.0177	0.0029	5.026e-10	++	615118	0.97696
rs13379794_A_G	15	98367100	A	G	0.892152	0.3945	0.0109	0.0018	4.338e-09	++	624626	0.995554
rs2603229_C_T	15	100263499	T	C	0.559351	0.2495	0.0123	0.0021	2.989e-09	++	627113	0.991767
rs9674436_A_G	16	1342841	A	G	7.22209e-07	0.4658	0.0082	0.002	4.092e-05	+?	484563	0.982151
rs1139653_A_T	16	4484396	A	T	0.338463	0.2851	0.0181	0.002	7.492e-20	++	626749	1
rs7102_C_T	16	11642242	C	T	1.10473e-06	0.354	0.0115	0.0018	1.383e-10	--	686994	0.98977
rs2047937_C_T	16	49864791	C	T	0.289263	0.483	0.0147	0.0017	7.308e-18	--	694322	0.999687
rs8054299_C_G	16	53498655	C	G	0.000528069	0.6861	0.0146	0.0019	5.788e-14	++	615528	0.999166
rs11574514_C_T	16	67971380	C	T	0.0542064	0.959	0.0285	0.0043	5.043e-11	--	680758	1
rs2925979_C_T	16	81534790	T	C	1.0706e-32	0.2959	0.0265	0.0019	7.332e-46	++	692391	1
rs7198287_C_T	16	85258191	C	T	0.00867935	0.782	0.0137	0.0022	1.045e-09	--	623331	0.993015
rs11078594_C_G	17	1612777	G	C	0.432768	0.813	0.0149	0.0025	3.658e-09	-?	484563	1
rs7225453_C_T	17	3960620	C	T	0.675196	0.175	0.0145	0.0023	2.662e-10	--	627294	0.99837
rs727428_C_T	17	7537792	T	C	0.0561273	0.454	0.0158	0.0018	4.253e-18	++	626586	1
rs4646342_A_G	17	17493272	G	A	0.233921	0.5464	0.0172	0.0018	3.536e-21	--	626923	0.974599
rs7213608_C_T	17	21279289	C	T	0.0310303	0.3174	0.0115	0.0019	3.146e-09	--	626694	0.977134
rs62070804_C_T	17	27889643	T	C	1.67243e-06	0.0177	0.0469	0.0075	4.363e-10	+?	484563	1
rs72823057_C_G	17	40567260	C	G	0.0249472	0.0731	0.0294	0.0038	1.692e-14	+?	484563	0.98187
rs8080903_C_T	17	43996140	C	T	0.0462514	0.5653	0.0146	0.0018	1.567e-15	--	623482	0.978333
rs4794033_A_G	17	47358481	G	A	0.272991	0.8988	0.0194	0.003	8.688e-11	--	626793	0.983585
rs8074638_A_G	17	53731579	A	G	0.00704061	0.191	0.0157	0.0023	2.118e-11	++	626827	0.977124
rs227733_A_C	17	54769174	A	C	0.662494	0.2835	0.0128	0.002	7.521e-11	++	626990	0.99438
rs757608_A_G	17	59497277	A	G	0.454817	0.3207	0.0194	0.0018	1.095e-26	++	694592	1
rs146385050_A_C	17	60637258	A	C	0.000230464	0.1766	0.013	0.0026	6.685e-07	+?	484563	0.979745
rs1051684_A_G	17	62006497	A	G	0.339991	0.3555	0.0132	0.0019	4.386e-12	++	592045	0.998495
rs8073599_C_T	17	65367094	T	C	0.0100411	0.3648	0.0102	0.0018	2.542e-08	++	693867	0.980649
rs8066985_A_G	17	68453345	A	G	7.89538e-21	0.4878	0.0228	0.0017	2.028e-40	++	694540	0.996236
rs1029645_A_G	17	70295760	G	A	0.868085	0.455	0.0129	0.0018	7.195e-13	--	627175	0.995081
rs4789261_C_G	17	74249394	C	G	4.9413e-05	0.0791	0.0286	0.0033	1.121e-17	++	611773	0.996692
rs2376585_C_T	17	76417883	C	T	0.931822	0.8037	0.0175	0.0023	5.501e-14	--	626927	0.992505
rs35344256_A_C	17	79934194	A	C	0.256528	0.3042	0.0142	0.0021	3.815e-11	+?	484563	1
rs695115_C_T	18	2850548	T	C	0.000889478	0.2966	0.0126	0.0022	7.167e-09	+?	484563	0.981338
rs7235010_A_G	18	20724810	A	G	0.415691	0.774	0.0186	0.0021	5.647e-19	++	694222	0.998884
rs1893781_A_C	18	42443643	A	C	0.238344	0.1158	0.0175	0.0028	3.273e-10	++	625010	0.996859
rs35710478_C_G	18	45377882	C	G	0.0705004	0.4406	0.0118	0.002	3.761e-09	+?	484563	0.98514
rs12608426_A_G	18	46681664	A	G	0.811994	0.0789	0.0249	0.0034	1.83e-13	++	627306	0.998386
rs12454712_C_T	18	60845884	T	C	2.69496e-18	0.6243	0.017	0.0018	1.326e-20	++	654356	1
rs12459350_A_G	19	2176586	A	G	0.536455	0.5422	0.0141	0.0017	2.388e-16	++	694419	0.999463
rs35632432_A_G	19	4499850	G	A	0.000362472	0.6899	0.0116	0.0022	7.249e-08	-?	484563	0.982935
rs1035942_A_G	19	7199803	A	G	1.19667e-06	0.2746	0.0141	0.002	2.136e-12	++	626240	0.997307
rs62621197_C_T	19	8670147	C	T	0.105505	0.9639	0.0358	0.0055	8.875e-11	-?	484563	0.924188
rs889129_A_T	19	10070954	T	A	0.429951	0.1226	0.0198	0.0029	9.321e-12	--	593244	0.96509
rs16978854_A_G	19	13139660	G	A	0.0504275	0.9626	0.0334	0.0048	2.736e-12	--	623343	0.993574
rs7252102_A_G	19	17197012	G	A	0.364498	0.2773	0.0141	0.002	9.396e-13	--	627241	0.996254
rs12608504_A_G	19	18389135	A	G	0.887626	0.3596	0.0258	0.0018	3.09e-47	++	694553	0.9985
rs73001065_C_G	19	19460541	C	G	0.103835	0.0606	0.0219	0.0037	3.68e-09	++	551749	0.992649
rs3786897_A_G	19	33893008	G	A	0.0947536	0.4197	0.0279	0.0017	2.997e-58	--	693294	0.997489
rs11668242_A_G	19	40836872	G	A	0.00178705	0.7058	0.0099	0.002	4.745e-07	--	626738	0.998597
rs4420638_A_G	19	45422946	A	G	0.333942	0.813	0.0229	0.0024	6.809e-22	++	604317	1
rs8103017_C_G	19	55999142	G	C	0.0619671	0.2956	0.0196	0.0022	2.98e-19	-?	484563	0.980636
rs144033177_A_C	20	571467	C	A	2.96816e-07	0.0152	0.0526	0.0083	2.209e-10	-?	484563	0.950289
rs2145272_A_G	20	6626218	G	A	0.000661968	0.3633	0.0247	0.0018	3.95e-43	--	694482	1
rs6040229_A_G	20	10883131	G	A	0.142339	0.4519	0.0112	0.0018	5.266e-10	--	627216	0.99839
rs6047259_C_T	20	21098319	T	C	0.843177	0.6188	0.0104	0.0018	4.321e-09	++	694395	0.989467
rs1406948_A_G	20	33905619	G	A	7.95675e-12	0.6318	0.0159	0.0018	2.076e-19	--	694248	0.995099
rs910071_C_T	20	39213710	C	T	0.00188363	0.6849	0.0171	0.0019	6.274e-19	--	627030	0.994225
rs2236519_A_G	20	45529571	A	G	0.0036863	0.3693	0.0298	0.0019	4.071e-58	++	626533	0.993531
rs910382_A_G	20	51699189	G	A	7.31002e-06	0.5063	0.0187	0.0018	2.757e-25	--	625776	0.991927
rs1328757_C_T	20	56135199	T	C	0.59892	0.4745	0.0141	0.0018	3.408e-15	++	626402	0.991493
rs8126001_C_T	20	62711459	C	T	1.48985e-09	0.5147	0.0164	0.002	1.604e-16	-?	484563	0.992915
rs28451064_A_G	21	35593827	A	G	0.00639492	0.1268	0.018	0.003	2.874e-09	+?	484563	0.955171
rs2898237_A_G	21	36763769	A	G	0.524332	0.6879	0.0118	0.0018	7.473e-11	++	694572	0.99577
rs2836141_C_T	21	39455061	T	C	0.00474956	0.5376	0.0154	0.0018	1.546e-17	++	627051	0.997176
rs7279347_A_G	21	47537882	G	A	0.0200573	0.4936	0.0121	0.0018	1.998e-11	--	624792	0.993164
rs8142329_A_G	22	27647289	G	A	0.628449	0.1248	0.0165	0.0026	1.595e-10	--	680293	1
rs2294239_A_G	22	29449477	A	G	0.604084	0.5685	0.0243	0.0017	4.04e-44	++	694017	0.989833
rs2027982_C_T	22	31593435	C	T	0.102421	0.5745	0.0121	0.0018	2.196e-11	--	627258	0.998906
rs2272790_A_G	22	35680095	G	A	0.12982	0.3059	0.0133	0.0019	7.993e-12	--	627192	0.998068
rs801593_C_G	22	47195050	G	C	0.377973	0.2604	0.0123	0.002	6.683e-10	--	625084	1

## Sheet: whradjbmi.men
SNP	Chr	Pos	EA	NEA	psexdiff	frqA1.males	beta.males	se.males	pval.males	dir.males	nmeta.males	info.males
rs717795_C_T	1	2970464	C	T	0.480356	0.1977	0.0178	0.0034	2.064e-07	--	278229	0.991382
rs6688233_C_T	1	9335745	T	C	0.000274021	0.2402	0.0128	0.0031	4.284e-05	++	278176	0.982661
rs13306567_C_G	1	11860465	C	G	0.000122066	0.947	0.0005	0.0056	0.9267	-+	314410	0.999675
rs9435732_C_T	1	17308158	C	T	0.173588	0.7622	0.0095	0.0029	0.000894	--	314805	1
rs7521902_A_C	1	22490724	C	A	0.0873442	0.7732	0.0174	0.003	5.215e-09	--	314941	1
rs3218121_A_G	1	23858317	A	G	0.387923	0.0848	0.0189	0.0047	6.56e-05	++	314911	0.996839
rs2997447_A_G	1	26387423	G	A	0.100163	0.7861	0.0093	0.0032	0.003296	--	314877	0.976298
rs11205773_C_T	1	51284905	T	C	0.885263	0.9078	0.0186	0.0047	7.407e-05	++	278354	0.999116
rs9436299_A_C	1	65892888	A	C	4.45932e-05	0.6615	0.0013	0.0029	0.6457	-+	277555	0.969509
rs598104_A_T	1	86266109	T	A	0.933815	0.4063	0.0136	0.0027	6.74e-07	--	277937	0.998999
rs2061708_C_G	1	103417203	C	G	0.655614	0.5878	0.0164	0.003	4.392e-08	+?	221804	0.994471
rs10923724_C_T	1	119546842	T	C	0.665659	0.5561	0.0362	0.0026	1.411e-45	++	315203	0.992599
rs11204762_A_G	1	150999737	A	G	0.0342919	0.769	0.0085	0.0032	0.007599	++	277710	1
rs905938_C_T	1	154991389	T	C	1.13146e-05	0.7237	0.0151	0.0029	2.47e-07	++	314265	1
rs7554947_C_T	1	160413460	C	T	0.72419	0.7382	0.0159	0.0034	2.03e-06	-?	221804	0.990433
rs2279469_C_G	1	164740405	C	G	0.114597	0.4991	0.0098	0.0027	0.0002984	++	274579	0.983999
rs10919388_A_C	1	170372503	C	A	4.40438e-10	0.7271	0.0194	0.0029	2.723e-11	--	300542	0.991758
rs12138803_C_T	1	172348823	T	C	2.52652e-08	0.1994	0.0128	0.0029	9.88e-06	++	314868	0.998836
rs10913257_G_T	1	176778610	G	T	0.561026	0.5496	0.0119	0.0027	9.608e-06	--	278208	0.992108
rs12061508_A_G	1	196584468	A	G	7.506e-05	0.2117	0.001	0.0032	0.7457	+-	277992	0.994312
rs6658424_A_T	1	200049302	T	A	0.71926	0.7158	0.0131	0.0029	7.919e-06	--	278341	0.993948
rs6691427_C_G	1	203510048	C	G	5.79839e-09	0.4905	0.0012	0.003	0.6964	+?	221804	0.992711
rs3851294_A_G	1	205130413	G	A	1.49779e-05	0.9038	0.0105	0.0047	0.0237	-+	278327	1
rs4951588_C_T	1	212500433	C	T	0.0232131	0.5962	0.0072	0.0027	0.008006	--	278340	0.995589
rs2791550_G_T	1	219655369	G	T	1.43557e-42	0.7543	0.0082	0.0027	0.002347	--	315252	0.999956
rs715300_C_T	1	221290755	T	C	0.190394	0.3097	0.0176	0.0029	1.406e-09	++	278351	0.995543
rs10799424_A_T	1	227755475	T	A	0.178529	0.7988	0.0096	0.0034	0.004557	--	278335	0.997166
rs12692387_C_T	2	9698190	C	T	0.57246	0.6694	0.0112	0.0032	0.0003738	-?	221804	0.974111
rs6432188_C_T	2	11499032	T	C	0.116515	0.2039	0.0104	0.0033	0.001833	++	314886	0.984825
rs711869_A_G	2	13073967	G	A	0.524332	0.4434	0.0197	0.0027	4.849e-13	--	278251	0.981668
rs17509001_C_T	2	24021231	C	T	0.296346	0.1587	0.0136	0.0036	0.0001734	--	315263	0.9995
rs71439172_A_G	2	25584162	G	A	0.0489339	0.8553	0.0181	0.0043	2.054e-05	-?	221804	0.963824
rs3769600_A_G	2	32616879	A	G	0.000539718	0.4321	0.0162	0.0027	1.982e-09	++	278177	0.99834
rs17511102_A_T	2	37960613	T	A	0.10079	0.0858	0.0116	0.0053	0.02733	-?	221804	1
rs6752964_C_T	2	43754655	C	T	0.0166656	0.1029	0.0106	0.0042	0.01105	--	315165	0.995229
rs17326656_G_T	2	48962291	G	T	3.569e-09	0.7656	0.0002	0.0032	0.9624	+-	278305	0.989881
rs11899888_A_G	2	56102744	G	A	3.25149e-10	0.1486	0.0216	0.0036	1.669e-09	--	309712	0.986819
rs848286_C_T	2	58394543	T	C	0.000868214	0.6213	0.0187	0.0028	1.654e-11	++	278295	0.995143
rs1385167_A_G	2	66200648	G	A	0.332961	0.138	0.0234	0.0037	1.389e-10	--	313889	0.998332
rs6721459_A_G	2	67852836	G	A	0.846354	0.4736	0.0171	0.0027	1.866e-10	--	278157	0.996627
rs9678859_A_G	2	100288478	A	G	0.0723973	0.1817	0.0144	0.0035	3.825e-05	++	278330	0.99681
rs1345203_C_T	2	112253851	T	C	0.00653334	0.7833	0.0194	0.0036	5.766e-08	+?	221804	0.99293
rs4372913_A_G	2	114517748	G	A	0.0588525	0.2127	0.0107	0.0033	0.001057	--	278081	0.996809
rs332105_A_G	2	119444229	G	A	6.71447e-05	0.4462	0.0047	0.0027	0.0847	--	278290	0.982559
rs954244_C_G	2	121309231	C	G	3.88066e-11	0.7538	0.0076	0.0032	0.01667	++	272559	1
rs55920843_G_T	2	158412701	T	G	0.000130131	0.9884	0.0455	0.0138	0.0009357	+?	221804	1
rs270960_A_C	2	161714729	A	C	0.346612	0.6643	0.009	0.0027	0.0008393	++	310225	0.998562
rs6705646_A_G	2	165567695	G	A	1.39329e-40	0.5819	0.0009	0.0026	0.7311	+-	314996	0.986446
rs13010546_C_T	2	171370986	T	C	0.762442	0.2811	0.015	0.003	5.805e-07	++	277922	0.997442
rs7585974_C_G	2	172377212	C	G	5.34529e-05	0.1829	0.0071	0.0038	0.06293	+?	221804	0.995766
rs1569135_A_G	2	188115398	A	G	0.556032	0.5362	0.0193	0.0025	3.462e-14	++	315202	0.996958
rs74809942_C_T	2	191749705	T	C	0.00252143	0.9169	0.0072	0.0053	0.1752	+?	221804	0.990641
rs12694042_C_T	2	207029825	T	C	0.215411	0.5022	0.0149	0.003	4.492e-07	+?	221804	0.987203
rs1250259_A_T	2	216300482	T	A	0.00992382	0.2601	0.0112	0.0031	0.0002648	--	272482	0.993558
rs2373078_C_T	2	218392555	T	C	1.7378e-06	0.1005	0.0052	0.0044	0.2301	+-	278285	0.986517
rs148358468_A_G	2	219590348	G	A	3.61589e-08	0.9513	0.008	0.0069	0.2465	-?	221804	0.986629
rs2602680_G_T	2	225066513	T	G	0.618292	0.5453	0.0125	0.0027	3.359e-06	++	278247	0.997167
rs1522811_A_C	2	226992454	A	C	2.85256e-08	0.2261	0.0007	0.0032	0.8201	-+	278274	0.98928
rs35419826_A_G	2	239719323	G	A	0.131665	0.8249	0.0119	0.0039	0.002268	-?	221804	0.986292
rs2595004_C_T	3	11406721	C	T	0.982936	0.1754	0.0155	0.0035	1.042e-05	--	278312	0.991141
rs4684857_C_G	3	12493863	C	G	2.82387e-05	0.7108	0.0112	0.003	0.0002136	++	277443	0.994012
rs11129657_C_T	3	35636709	C	T	0.0619671	0.2077	0.0103	0.0033	0.001691	--	278292	0.989043
rs174829_A_G	3	37535577	G	A	0.255568	0.6457	0.0107	0.0031	0.0005645	-?	221804	0.988313
rs740838_A_C	3	43764315	C	A	0.0642487	0.974	0.0273	0.0092	0.003162	-?	221804	0.998522
rs2267846_A_G	3	48556339	G	A	0.797373	0.7086	0.0183	0.0029	1.757e-10	--	315054	0.974614
rs11235_C_T	3	52745087	C	T	0.371839	0.4619	0.0213	0.0026	2.844e-16	--	303666	0.998797
rs17289035_A_G	3	57125424	A	G	0.466746	0.2029	0.0161	0.0034	1.545e-06	++	278348	0.995656
rs73094710_G_T	3	61557775	T	G	0.689678	0.8956	0.0189	0.0048	9.648e-05	+?	221804	0.992204
rs72877579_C_T	3	64697471	C	T	2.50105e-06	0.9066	0.0151	0.0052	0.003501	-?	221804	0.950404
rs17311057_C_T	3	78841789	T	C	0.527089	0.2844	0.0131	0.0031	1.963e-05	++	272585	0.997905
rs73858966_A_T	3	99654183	A	T	0.455269	0.079	0.0278	0.0055	3.67e-07	+?	221804	0.998054
rs2682386_C_T	3	101068873	C	T	7.88601e-08	0.632	0.0042	0.0026	0.1085	--	315260	0.999872
rs9871235_A_G	3	107494345	A	G	0.00329046	0.6137	0.004	0.0026	0.1229	++	314235	0.992979
rs12496583_A_G	3	123121286	G	A	0.00437325	0.2498	0.0048	0.0029	0.09714	--	315147	0.99558
rs1979527_A_C	3	127400781	A	C	0.402	0.1995	0.0103	0.0034	0.002251	++	277653	0.989766
rs6795831_A_C	3	129341403	A	C	3.01019e-20	0.8135	0.0102	0.0034	0.002704	+-	278295	0.984604
rs34905952_A_G	3	138104635	A	G	3.37541e-05	0.1561	0.0091	0.0041	0.02499	+?	221804	0.995385
rs62271373_A_T	3	150066540	A	T	6.59876e-15	0.0577	0.0015	0.0064	0.8177	+?	221804	0.957592
rs10049088_C_T	3	156797648	C	T	0.0899427	0.6188	0.0252	0.0026	1.386e-21	--	309094	0.995574
rs12494105_C_G	3	168949093	G	C	0.542524	0.5961	0.0111	0.0027	5.229e-05	-+	278221	0.994396
rs9647379_C_G	3	171785168	G	C	0.00480093	0.5999	0.0081	0.0028	0.00349	--	276854	0.9925
rs4686696_A_G	3	185516520	A	G	0.0433032	0.3137	0.0115	0.0027	2.311e-05	++	314838	0.999926
rs3843375_A_G	3	196813908	A	G	0.000628164	0.4029	0.0025	0.003	0.4078	+?	221804	0.998999
rs11724804_A_G	4	965779	G	A	0.0912978	0.5554	0.014	0.0027	2.83e-07	--	277211	0.995671
rs11722554_A_G	4	5016883	G	A	0.14209	0.9625	0.0247	0.0078	0.001501	-?	221804	1
rs917681_C_T	4	13247539	T	C	0.18285	0.2948	0.0144	0.0028	2.027e-07	++	315245	0.99252
rs13137905_G_T	4	15375668	T	G	0.519453	0.7324	0.0112	0.003	0.000234	+-	278321	0.998256
rs6853254_G_T	4	26352363	T	G	0.709172	0.3494	0.0168	0.0028	2.694e-09	++	278299	0.996143
rs10462028_A_G	4	56298300	A	G	7.43938e-08	0.3244	0.0071	0.0029	0.01236	+-	278271	0.99994
rs2167750_C_T	4	89730074	T	C	4.5385e-18	0.4727	0.0102	0.0027	0.0001394	++	278305	0.997953
rs13107325_C_T	4	103188709	C	T	0.479881	0.918	0.0297	0.005	4.037e-09	--	314997	1
rs56185013_A_G	4	106160133	G	A	0.519833	0.781	0.0141	0.0036	8.138e-05	-?	221804	0.999202
rs1511022_C_T	4	120126233	T	C	0.00336299	0.123	0.0076	0.0041	0.06332	++	278273	0.996552
rs7680787_C_T	4	122624065	T	C	0.0797354	0.6477	0.0097	0.0026	0.0002677	++	314930	1
rs149921263_A_G	4	123923955	A	G	0.903198	0.0371	0.0384	0.0079	1.153e-06	+?	221804	0.977793
rs1520325_C_T	4	125182690	T	C	0.407371	0.2303	0.0131	0.003	1.494e-05	++	315123	0.993907
rs951252_A_G	4	145825151	G	A	0.133278	0.5472	0.0213	0.0025	3.74e-17	--	315248	1
rs528425253_A_C	4	186408158	C	A	1.00661e-06	0.0007	0.4088	0.0668	9.585e-10	-?	221804	0.73804
rs11134029_C_T	5	4025324	T	C	0.0010736	0.546	0.0065	0.003	0.02744	+?	221804	0.994925
rs3792751_C_T	5	32773314	T	C	0.00471087	0.364	0.0078	0.0026	0.002849	++	315115	0.987811
rs299615_A_G	5	34042097	G	A	0.063503	0.8476	0.0099	0.0037	0.006906	--	278264	1
rs4293945_A_T	5	38736142	A	T	0.0353943	0.5924	0.0072	0.0027	0.008861	++	278259	0.994431
rs1541681_G_T	5	53304620	G	T	0.592543	0.7382	0.0106	0.0031	0.0005465	--	278328	0.995662
rs3936510_G_T	5	55860866	T	G	9.64393e-26	0.197	0.0038	0.0032	0.2327	++	314190	1
rs6867518_C_T	5	64679283	C	T	0.66521	0.1247	0.0188	0.004	2.721e-06	--	278300	0.987071
rs34699_G_T	5	66304225	G	T	0.00120045	0.4201	0.003	0.0027	0.2661	--	278310	0.993628
rs7708285_A_G	5	76425867	G	A	0.455705	0.294	0.012	0.0028	1.874e-05	--	313750	1
rs17154889_A_C	5	102305065	C	A	0.625676	0.6893	0.0156	0.0029	7.615e-08	--	278305	0.993996
rs1045241_C_T	5	118729286	T	C	2.55948e-18	0.2811	0.0008	0.0029	0.7897	++	315088	0.990114
rs17764730_C_T	5	127357526	C	T	0.848126	0.763	0.0168	0.0031	8.674e-08	--	278341	0.99116
rs1029472_A_G	5	130867733	G	A	0.00473134	0.0592	0.0115	0.0062	0.06583	-?	221804	0.997384
rs11747001_A_G	5	132412299	A	G	0.487845	0.7636	0.0186	0.003	3.041e-10	++	315138	0.998801
rs10055995_C_T	5	137698299	C	T	0.390817	0.4209	0.0125	0.0027	4.336e-06	--	278344	1
rs34000_C_T	5	141973501	T	C	0.00194508	0.5905	0.0069	0.003	0.02245	+?	221804	0.985019
rs10463416_A_G	5	148572915	A	G	0.431649	0.3593	0.0119	0.0028	1.632e-05	++	278273	0.998324
rs79664277_A_G	5	149859889	A	G	0.26579	0.088	0.0159	0.0052	0.002375	+?	221804	0.986645
rs17703354_C_T	5	157986357	C	T	0.247641	0.0849	0.0237	0.005	1.741e-06	--	278216	0.988307
rs6859752_C_T	5	171851934	T	C	0.0390852	0.3283	0.008	0.0029	0.005566	+-	278301	0.998267
rs10054063_A_T	5	173392398	T	A	0.00888077	0.3031	0.0205	0.0032	2.343e-10	-?	221804	0.98038
rs6556301_G_T	5	176527577	T	G	0.000119196	0.3699	0.0291	0.0027	7.544e-27	++	299174	0.983643
rs931619_A_G	5	178514729	A	G	0.00175972	0.3591	0.0032	0.0027	0.2405	+-	315268	0.997304
rs11746028_C_T	5	180645425	C	T	0.96588	0.8184	0.0141	0.0035	5.975e-05	-+	278179	1
rs1294436_C_G	6	6746166	C	G	0.00230749	0.5983	0.0224	0.003	1.079e-13	+?	221804	0.98586
rs6932767_G_T	6	14595873	T	G	0.178514	0.7929	0.0119	0.0033	0.000353	++	278299	0.998656
rs7744833_A_G	6	20581828	A	G	0.150494	0.6833	0.0081	0.0029	0.005217	++	278313	0.986807
rs2294823_C_T	6	22596987	T	C	0.837261	0.3094	0.0113	0.0029	0.0001062	++	277989	0.987775
rs2524163_C_T	6	31259579	T	C	0.817734	0.5528	0.0238	0.0026	2.596e-20	++	312492	1
rs114760566_A_C	6	34192036	A	C	9.51345e-12	0.0429	0.0547	0.0073	5.662e-14	+?	221804	0.99322
rs13198178_C_G	6	41702227	C	G	0.904576	0.0641	0.0301	0.0056	6.357e-08	++	272060	0.993145
rs6905288_A_G	6	43758873	A	G	1.83657e-25	0.5734	0.024	0.0026	2.922e-20	++	304604	1
rs12527712_C_T	6	80916967	T	C	0.44834	0.0872	0.0307	0.005	6.441e-10	++	278350	0.999789
rs9341990_A_G	6	85391568	A	G	0.280324	0.4136	0.0178	0.0027	6.063e-11	++	278338	0.997719
rs2503100_A_G	6	100613915	G	A	1.17808e-09	0.1653	0.0075	0.0036	0.03453	-+	278293	0.998911
rs1040848_A_T	6	109247307	T	A	3.67239e-08	0.2435	0.0041	0.0031	0.1912	--	278336	0.998045
rs11757455_A_G	6	112522852	G	A	0.0123374	0.9385	0.0107	0.0055	0.05429	--	275249	1
rs72959041_A_G	6	127454893	A	G	4.04428e-34	0.047	0.1009	0.0071	2.162e-46	+?	221804	0.969127
rs9388766_C_T	6	130354855	C	T	0.650627	0.6869	0.0181	0.0028	4.714e-11	--	315255	0.994722
rs6940715_A_C	6	133601845	A	C	0.0485053	0.8941	0.0161	0.0044	0.0002597	++	278291	0.996094
rs634869_C_T	6	139831757	T	C	1.32598e-13	0.4188	0.0077	0.0026	0.002671	++	315268	0.999457
rs11756568_A_T	6	152042413	A	T	8.16656e-05	0.7369	0.0001	0.003	0.9676	+-	272927	0.998758
rs541091_A_G	6	160770552	G	A	0.000122857	0.5253	0.0119	0.003	5.72e-05	-?	221804	0.997066
rs10946205_A_G	6	167451311	A	G	7.5221e-13	0.5331	0.0118	0.0027	1.068e-05	++	278354	0.999716
rs2158828_A_G	7	14227425	G	A	0.446842	0.1725	0.0107	0.0034	0.001679	--	300403	0.991572
rs3807947_G_T	7	20424889	T	G	0.955849	0.6061	0.0138	0.0027	4.67e-07	++	278303	1
rs17437657_A_G	7	27249617	G	A	0.0306139	0.9133	0.0277	0.005	2.228e-08	--	275474	0.99224
rs13229464_C_T	7	32890237	C	T	0.00191645	0.6834	0.0038	0.0032	0.2344	-?	221804	0.978246
rs2701013_G_T	7	37423214	G	T	0.00025572	0.3323	0.0017	0.0029	0.5465	--	272878	0.993304
rs13223034_C_T	7	42701627	C	T	0.433317	0.683	0.012	0.0029	2.791e-05	--	278262	0.998989
rs3110697_A_G	7	45955029	A	G	0.846354	0.434	0.0134	0.0027	8.976e-07	++	277908	1
rs2529411_C_G	7	50738482	G	C	0.782386	0.3567	0.0108	0.0031	0.000438	-?	221804	0.995441
rs55747707_A_G	7	73037366	G	A	6.29219e-07	0.8015	0.0108	0.0037	0.003518	-?	221804	0.995534
rs7795371_A_G	7	77362504	A	G	0.00255021	0.5654	0.0109	0.0027	6.058e-05	++	278301	0.996663
rs917191_C_G	7	80570871	C	G	2.2482e-08	0.5702	0.0018	0.0027	0.5152	++	278164	0.980862
rs13234914_A_G	7	84577411	G	A	0.0270239	0.342	0.0081	0.0028	0.004273	--	278301	0.998933
rs2299253_C_T	7	93110055	T	C	0.836744	0.5171	0.0124	0.0025	9.037e-07	++	314831	0.999569
rs402294_A_G	7	101723260	A	G	0.171047	0.1753	0.0184	0.0035	1.935e-07	++	278198	0.998377
rs1144_C_T	7	104756355	C	T	0.360979	0.3345	0.0161	0.0027	1.696e-09	--	311516	0.996493
rs76306613_G_T	7	106235348	T	G	0.002296	0.1402	0.0054	0.0043	0.202	+?	221804	0.987037
rs11770285_C_G	7	107616011	C	G	0.0495702	0.9005	0.024	0.0046	1.625e-07	++	278333	0.997863
rs10249651_C_T	7	117064625	C	T	0.158017	0.3735	0.0117	0.0027	1.116e-05	--	313684	0.996415
rs2222543_C_G	7	120902185	G	C	0.532841	0.6237	0.0166	0.0028	1.91e-09	--	278056	0.999547
rs1364422_C_T	7	130445981	C	T	1.43678e-20	0.7326	0.0037	0.0028	0.1857	--	315265	0.993429
rs357438_C_G	7	138023288	G	C	0.729326	0.6558	0.0108	0.0031	0.0005259	-?	221804	0.993367
rs1578916_C_T	7	150281975	T	C	2.55681e-05	0.2375	0.0004	0.0032	0.9093	++	278324	0.999324
rs7827182_C_G	8	8380471	G	C	0.000153302	0.5043	0.027	0.0029	4.341e-20	-?	221804	0.999162
rs7014168_A_G	8	10641965	A	G	0.165	0.2238	0.0111	0.0031	0.0003125	++	315180	0.996136
rs4474021_G_T	8	12632903	T	G	0.00559487	0.307	0.0056	0.0028	0.04399	++	306360	1
rs9644033_A_T	8	23610639	T	A	3.07139e-20	0.246	0.0006	0.0031	0.8404	+-	278190	0.997191
rs11992444_G_T	8	25464690	T	G	0.118543	0.5084	0.0278	0.003	4.148e-21	+?	221804	1
rs881299_C_T	8	38332249	C	T	0.000573325	0.4108	0.0023	0.003	0.4384	-?	221804	0.999298
rs12543555_A_G	8	69562014	G	A	0.115349	0.1906	0.0105	0.0032	0.001015	--	315166	0.983153
rs10100423_A_T	8	72407115	T	A	2.43969e-05	0.0718	0.0247	0.0052	1.791e-06	--	272978	0.995547
rs17369710_C_T	8	75995382	C	T	0.762442	0.2791	0.011	0.003	0.0002064	--	278312	0.997341
rs821100_A_G	8	89448877	G	A	0.0249457	0.2718	0.0104	0.0033	0.001804	-?	221804	0.992341
rs7003062_C_T	8	121358527	C	T	0.749205	0.3944	0.0116	0.0028	2.804e-05	--	272731	0.994436
rs10808546_C_T	8	126495818	C	T	2.47398e-09	0.5788	0.0042	0.0026	0.1036	--	315165	0.990671
rs13256367_A_C	8	128334900	A	C	1.62421e-06	0.6531	0.0082	0.0028	0.003944	++	278230	0.997213
rs10100533_A_G	8	135706219	A	G	0.266238	0.6215	0.0115	0.0028	2.945e-05	++	278344	0.996823
rs12340775_A_G	9	13226945	A	G	2.33707e-05	0.0538	0.0045	0.0067	0.5061	+?	221804	0.937247
rs10963067_A_C	9	17367946	C	A	0.0342919	0.9061	0.0123	0.0048	0.009982	--	278348	0.996294
rs16907277_A_G	9	93972658	G	A	0.0465995	0.1092	0.0156	0.0044	0.0004335	--	278337	0.995757
rs12686771_C_T	9	95472584	T	C	0.205354	0.1629	0.0179	0.0036	5.993e-07	++	278354	0.998638
rs2398893_A_G	9	96758342	A	G	0.29517	0.7141	0.0178	0.0028	2.791e-10	++	315239	0.999774
rs7854560_C_T	9	98382950	T	C	0.311374	0.2902	0.0095	0.0028	0.0006404	++	315150	1
rs2075665_A_T	9	101749943	A	T	0.00095507	0.6256	0.004	0.0028	0.1447	++	278194	0.996632
rs2780956_A_G	9	103348634	G	A	0.000597941	0.5867	0.0161	0.0027	3.448e-09	--	278339	0.995739
rs10820747_A_G	9	107686823	A	G	1.63753e-08	0.24	0.0117	0.0035	0.0007395	+?	221804	0.995642
rs12684047_A_T	9	111972671	T	A	0.256972	0.8079	0.0184	0.0035	1.683e-07	--	277820	0.960641
rs10980797_A_G	9	113912553	G	A	0.00139268	0.481	0.011	0.003	0.0001945	-?	221804	0.993975
rs10817896_C_T	9	119232655	T	C	0.960479	0.2761	0.0116	0.003	0.0001232	++	278173	0.991428
rs4489410_A_C	9	131591649	C	A	0.0268567	0.2537	0.0062	0.0031	0.04243	--	278322	0.999344
rs529565_C_T	9	136149500	C	T	1.63184e-08	0.3316	0.0172	0.0027	1.365e-10	--	315225	0.999259
rs7086377_G_T	10	3596526	T	G	0.000355681	0.3952	0.0047	0.0027	0.08553	++	278325	0.997261
rs12774134_C_T	10	4963327	C	T	2.91704e-07	0.8811	0.0355	0.004	3.2e-19	--	308769	1
rs1494204_C_T	10	27904321	C	T	0.183938	0.5819	0.0181	0.0027	3.22e-11	--	278174	0.991012
rs11592754_A_C	10	32619572	C	A	0.268843	0.1406	0.0253	0.0036	3.688e-12	--	315204	0.996712
rs1757471_C_T	10	34168090	T	C	0.0764548	0.5088	0.0106	0.0027	8.325e-05	++	278179	1
rs11006228_A_G	10	60460025	A	G	0.00505277	0.1985	0.0058	0.0037	0.1192	+?	221804	0.991984
rs7070749_A_G	10	63882682	A	G	0.00863172	0.5522	0.0075	0.003	0.0111	+?	221804	0.995798
rs41277978_A_C	10	71883836	A	C	0.000806141	0.0071	0.0238	0.0175	0.174	+?	221804	1
rs9415106_A_G	10	77295957	A	G	0.207856	0.7145	0.0122	0.003	4.129e-05	++	278228	1
rs780159_A_G	10	80907147	G	A	0.0204788	0.5699	0.0216	0.0026	1.724e-16	--	310460	0.969682
rs10887759_A_G	10	89603424	A	G	0.0315526	0.1599	0.0116	0.0036	0.001286	++	315193	0.988031
rs11187537_C_G	10	95346805	C	G	5.86706e-07	0.2688	0.0042	0.0033	0.2046	+?	221804	0.9976
rs28408682_A_G	10	104403310	G	A	1.81649e-05	0.6025	0.0026	0.003	0.39	-?	221804	0.998983
rs7903146_C_T	10	114758349	T	C	0.0700538	0.2804	0.0148	0.0028	1.06e-07	++	315230	1
rs2786198_A_G	10	119313196	A	G	0.0937939	0.333	0.0093	0.0031	0.003102	+?	221804	0.989116
rs17101456_A_G	10	122875040	G	A	4.58225e-06	0.1227	0.0101	0.0045	0.02372	-?	221804	0.998029
rs140201358_C_G	11	823586	G	C	0.101887	0.0131	0.0692	0.013	9.118e-08	-?	221804	1
rs11042077_A_G	11	8825966	A	G	0.351118	0.6552	0.014	0.0028	7.253e-07	++	278212	0.990878
rs12419064_A_G	11	10320608	G	A	0.390847	0.4828	0.0175	0.0029	2.979e-09	-?	221804	0.997454
rs2970332_A_G	11	14360435	A	G	0.196117	0.761	0.0122	0.0031	0.0001018	++	278278	0.994859
rs757081_C_G	11	17351683	G	C	0.00667135	0.3383	0.017	0.0027	2.902e-10	--	314796	1
rs11605956_C_T	11	26212866	T	C	0.000610144	0.695	0.0038	0.0032	0.2383	+?	221804	0.98942
rs7945962_A_G	11	36360598	A	G	3.31056e-06	0.4885	0.0009	0.0027	0.7345	+-	278021	0.994694
rs34312154_A_G	11	47470345	A	G	0.901205	0.1073	0.0199	0.0048	2.898e-05	+?	221804	1
rs7119797_C_T	11	62166235	C	T	0.121098	0.5106	0.0098	0.0027	0.0002986	--	278244	0.990757
rs56271783_C_G	11	64004723	C	G	3.00757e-12	0.0434	0.0203	0.0073	0.005498	+?	221804	0.975925
rs3741378_C_T	11	65408937	C	T	0.00302672	0.8562	0.0146	0.0037	7.478e-05	--	314801	1
rs7395513_A_G	11	69262756	G	A	0.00473518	0.5612	0.0156	0.003	1.536e-07	-?	221804	0.99223
rs10502148_C_T	11	111647998	C	T	0.00567723	0.6406	0.0171	0.0028	5.463e-10	--	278312	0.993649
rs747249_A_G	11	130271647	A	G	0.00166887	0.3583	0.0043	0.0028	0.124	++	276618	0.985753
rs56196860_A_C	12	2908330	C	A	0.00182138	0.97	0.0581	0.0086	1.782e-11	-?	221804	1
rs1805740_G_T	12	9075014	G	T	0.0343508	0.2809	0.0227	0.003	1.876e-14	--	278302	0.998009
rs34322_C_T	12	12879570	T	C	0.00517611	0.467	0.016	0.0027	2.822e-09	++	278050	1
rs11045172_A_C	12	20470221	C	A	2.53354e-06	0.1933	0.0032	0.0035	0.354	--	277616	0.987717
rs10842707_C_T	12	26471364	T	C	1.60609e-15	0.2031	0.0153	0.003	5.147e-07	++	315257	0.993975
rs180958337_C_T	12	28168810	T	C	0.430141	0.0061	0.079	0.0197	5.85e-05	+?	221804	0.924641
rs10843804_C_T	12	30814864	T	C	0.188994	0.7625	0.0121	0.0031	8.906e-05	++	278291	0.998546
rs2200155_A_G	12	33734935	G	A	0.873004	0.6283	0.0135	0.0028	1.201e-06	--	278256	0.997285
rs10880823_C_T	12	45986738	T	C	4.86484e-08	0.7673	0.0003	0.0032	0.9329	+-	278008	0.992743
rs145878042_A_G	12	48143315	A	G	0.00245112	0.9895	0.0454	0.0145	0.001705	+?	221804	1
rs3803042_A_G	12	54387947	A	G	0.0287524	0.4289	0.0224	0.0027	3.08e-16	++	277583	0.996149
rs2277339_G_T	12	57146069	G	T	0.864948	0.1071	0.0222	0.0044	5.161e-07	--	272662	1
rs10878367_A_T	12	66436097	A	T	0.0107114	0.295	0.013	0.003	1.666e-05	++	272251	0.984942
rs711076_C_T	12	77905207	C	T	0.0764548	0.3198	0.0163	0.0027	1.919e-09	--	315187	0.995925
rs10745659_C_G	12	94092690	G	C	0.00517611	0.4394	0.0067	0.0027	0.01362	--	278246	0.992346
rs7134488_A_G	12	102616650	G	A	0.000114808	0.7756	0.0221	0.0032	5.662e-12	--	278352	0.99947
rs10778504_C_T	12	107120424	T	C	0.000675564	0.3499	0.0076	0.0031	0.01432	+?	221804	0.999088
rs4964656_C_G	12	108594069	G	C	0.14334	0.6971	0.0125	0.0029	2.143e-05	--	277592	0.999554
rs863750_C_T	12	124505444	T	C	4.50778e-21	0.5833	0.0185	0.0026	7.552e-13	++	314942	0.993593
rs12823266_A_G	12	131441717	A	G	0.908024	0.7281	0.0123	0.0033	0.0002204	+?	221804	0.995955
rs12828318_A_G	12	133766122	A	G	0.338923	0.8257	0.0194	0.0034	1.061e-08	++	310689	0.994361
rs7993238_A_C	13	22473593	C	A	0.104146	0.3508	0.0086	0.0028	0.00238	-+	278239	0.971194
rs1340819_A_C	13	29145323	A	C	0.00435507	0.6631	0.0046	0.0027	0.08719	++	314446	0.997634
rs10507524_C_T	13	44684600	C	T	0.00499216	0.0956	0.0084	0.0046	0.06856	--	278331	0.993459
rs797486_A_C	13	51221618	A	C	0.789343	0.894	0.0362	0.0039	8.537e-21	++	315244	0.987915
rs17067999_C_T	13	78163787	C	T	0.410117	0.8641	0.0193	0.0038	3.968e-07	--	278346	0.998523
rs4773173_A_G	13	111025118	A	G	0.0078733	0.6758	0.0208	0.0027	1.044e-14	++	311641	0.994639
rs1057119_C_G	14	23746269	C	G	0.0404982	0.7722	0.0093	0.0033	0.004377	++	275113	1
rs12435790_A_G	14	35154381	A	G	0.578917	0.9241	0.0232	0.0057	4.497e-05	+?	221804	0.963582
rs146182298_C_T	14	52531408	T	C	0.311822	0.0378	0.0256	0.0078	0.0009838	+?	221804	0.988814
rs1190982_C_T	14	58815839	T	C	0.00371673	0.3026	0.009	0.0029	0.002131	++	278086	0.997466
rs4902630_A_G	14	69142390	A	G	0.734504	0.6279	0.0132	0.0026	5.843e-07	++	315179	1
rs2526886_G_T	14	71359064	T	G	0.578388	0.6907	0.0127	0.0032	7.654e-05	+?	221804	0.995027
rs7492628_C_G	14	91547136	G	C	0.000638407	0.3193	0.0154	0.0029	1.461e-07	--	276629	0.981371
rs2124307_C_T	14	98344662	C	T	8.00818e-07	0.6277	0.0018	0.0028	0.5074	+-	278344	0.996892
rs12441543_A_G	15	31689543	G	A	0.686923	0.7106	0.0188	0.003	2.207e-10	--	277595	0.994264
rs2701523_A_G	15	37384284	A	G	0.592543	0.7398	0.0111	0.0031	0.0003139	++	277953	0.98337
rs1105881_C_G	15	42072530	G	C	0.00903355	0.3654	0.0099	0.0028	0.0004099	--	278296	0.994047
rs17703883_C_T	15	51530097	C	T	0.00515158	0.2383	0.0218	0.0031	1.932e-12	--	278288	0.995352
rs16976826_C_T	15	56517524	T	C	0.00201438	0.2099	0.0129	0.0031	2.847e-05	++	315180	0.999536
rs62012773_A_G	15	63868761	G	A	0.211521	0.156	0.0132	0.0041	0.001153	-?	221804	0.999156
rs1440372_C_T	15	67033151	C	T	0.758008	0.7334	0.0161	0.0029	1.673e-08	--	314184	0.993347
rs2028386_C_G	15	74226708	G	C	0.244977	0.5148	0.0104	0.0027	0.0001092	--	278118	0.996239
rs59888683_C_T	15	79049464	T	C	0.00608547	0.1969	0.0064	0.0037	0.08346	+?	221804	0.998415
rs72754920_C_T	15	85453554	C	T	1.22472e-06	0.0269	0.0555	0.0093	2.032e-09	-?	221804	0.969452
rs139271800_A_G	15	90214777	A	G	0.0205673	0.999	0.1475	0.0509	0.003746	+?	221804	0.845768
rs8024294_A_G	15	94023132	A	G	0.295757	0.1114	0.0211	0.0043	7.803e-07	++	272782	0.97696
rs13379794_A_G	15	98367100	A	G	0.892152	0.3944	0.0108	0.0028	8.745e-05	++	278129	0.995554
rs2603229_C_T	15	100263499	T	C	0.559351	0.2492	0.0108	0.0031	0.0004792	++	278259	0.991767
rs9674436_A_G	16	1342841	G	A	7.22209e-07	0.5333	0.0029	0.003	0.3269	-?	221804	0.982151
rs1139653_A_T	16	4484396	A	T	0.338463	0.285	0.0164	0.003	3.51e-08	++	278091	1
rs7102_C_T	16	11642242	C	T	1.10473e-06	0.353	0.001	0.0027	0.7134	0	310930	0.98977
rs2047937_C_T	16	49864791	C	T	0.289263	0.483	0.0166	0.0025	5.851e-11	--	315130	0.999687
rs8054299_C_G	16	53498655	C	G	0.000528069	0.6859	0.007	0.0029	0.01572	++	272987	0.999166
rs11574514_C_T	16	67971380	C	T	0.0542064	0.9589	0.0184	0.0065	0.004282	--	308908	1
rs2925979_C_T	16	81534790	T	C	1.0706e-32	0.2957	0.0003	0.0028	0.9165	+-	314335	1
rs7198287_C_T	16	85258191	C	T	0.00867935	0.7816	0.0063	0.0034	0.06239	--	276603	0.993015
rs11078594_C_G	17	1612777	G	C	0.432768	0.8134	0.0171	0.0038	6.017e-06	-?	221804	1
rs7225453_C_T	17	3960620	C	T	0.675196	0.1754	0.0159	0.0034	3.943e-06	--	278335	0.99837
rs727428_C_T	17	7537792	T	C	0.0561273	0.4538	0.0117	0.0027	1.796e-05	++	278001	1
rs4646342_A_G	17	17493272	G	A	0.233921	0.5471	0.0198	0.0027	4.122e-13	--	278164	0.974599
rs7213608_C_T	17	21279289	C	T	0.0310303	0.3164	0.006	0.0029	0.03979	--	278070	0.977134
rs62070804_C_T	17	27889643	T	C	1.67243e-06	0.0179	0.0066	0.0111	0.555	+?	221804	1
rs72823057_C_G	17	40567260	C	G	0.0249472	0.0733	0.0192	0.0057	0.0007435	+?	221804	0.98187
rs8080903_C_T	17	43996140	C	T	0.0462514	0.5652	0.0108	0.0027	7.94e-05	-+	276070	0.978333
rs4794033_A_G	17	47358481	G	A	0.272991	0.8979	0.0155	0.0045	0.0005143	0	278136	0.983585
rs8074638_A_G	17	53731579	A	G	0.00704061	0.1908	0.0084	0.0035	0.01615	++	278118	0.977124
rs227733_A_C	17	54769174	A	C	0.662494	0.2843	0.0117	0.0029	6.677e-05	++	278195	0.99438
rs757608_A_G	17	59497277	A	G	0.454817	0.3208	0.0214	0.0027	2.427e-15	++	315254	1
rs146385050_A_C	17	60637258	A	C	0.000230464	0.1769	0.0015	0.0039	0.7051	+?	221804	0.979745
rs1051684_A_G	17	62006497	A	G	0.339991	0.3548	0.0113	0.0031	0.0002568	+?	221804	0.998495
rs8073599_C_T	17	65367094	T	C	0.0100411	0.366	0.005	0.0027	0.06765	++	314892	0.980649
rs8066985_A_G	17	68453345	A	G	7.89538e-21	0.4874	0.0042	0.0025	0.09495	++	315232	0.996236
rs1029645_A_G	17	70295760	G	A	0.868085	0.4542	0.0137	0.0027	3.579e-07	--	278290	0.995081
rs4789261_C_G	17	74249394	C	G	4.9413e-05	0.0797	0.0127	0.005	0.01084	+-	272430	0.996692
rs2376585_C_T	17	76417883	C	T	0.931822	0.8046	0.0177	0.0035	3.526e-07	--	278180	0.992505
rs35344256_A_C	17	79934194	A	C	0.256528	0.3066	0.0175	0.0032	4.078e-08	+?	221804	1
rs695115_C_T	18	2850548	T	C	0.000889478	0.297	0.0035	0.0033	0.2805	+?	221804	0.981338
rs7235010_A_G	18	20724810	A	G	0.415691	0.7741	0.0211	0.0031	8.85e-12	++	315080	0.998884
rs1893781_A_C	18	42443643	A	C	0.238344	0.1154	0.013	0.0042	0.001883	++	278308	0.996859
rs35710478_C_G	18	45377882	C	G	0.0705004	0.4414	0.0078	0.003	0.00909	+?	221804	0.98514
rs12608426_A_G	18	46681664	A	G	0.811994	0.0787	0.0236	0.005	2.904e-06	++	278348	0.998386
rs12454712_C_T	18	60845884	C	T	2.69496e-18	0.376	0.0009	0.0027	0.7322	+-	295380	1
rs12459350_A_G	19	2176586	A	G	0.536455	0.5427	0.0152	0.0025	2.271e-09	++	315175	0.999463
rs35632432_A_G	19	4499850	G	A	0.000362472	0.6898	0.0023	0.0032	0.4714	-?	221804	0.982935
rs1035942_A_G	19	7199803	A	G	1.19667e-06	0.2751	0.0029	0.003	0.3349	++	277923	0.997307
rs62621197_C_T	19	8670147	C	T	0.105505	0.9642	0.046	0.0083	2.713e-08	-?	221804	0.924188
rs889129_A_T	19	10070954	T	A	0.429951	0.1254	0.0173	0.0045	0.0001383	-?	221804	0.96509
rs16978854_A_G	19	13139660	G	A	0.0504275	0.9623	0.0228	0.0071	0.001425	--	275960	0.993574
rs7252102_A_G	19	17197012	G	A	0.364498	0.2782	0.0126	0.003	2.253e-05	-+	278311	0.996254
rs12608504_A_G	19	18389135	A	G	0.887626	0.3589	0.0253	0.0026	1.105e-21	++	315239	0.9985
rs73001065_C_G	19	19460541	C	G	0.103835	0.0684	0.0153	0.0059	0.009161	+?	221804	0.992649
rs3786897_A_G	19	33893008	G	A	0.0947536	0.4188	0.0318	0.0026	2.734e-35	--	314654	0.997489
rs11668242_A_G	19	40836872	G	A	0.00178705	0.7054	0.0031	0.003	0.2985	--	278106	0.998597
rs4420638_A_G	19	45422946	A	G	0.333942	0.8128	0.0203	0.0038	8.21e-08	+?	221804	1
rs8103017_C_G	19	55999142	G	C	0.0619671	0.296	0.0144	0.0033	1.019e-05	-?	221804	0.980636
rs144033177_A_C	20	571467	C	A	2.96816e-07	0.0152	0.0045	0.0124	0.7183	-?	221804	0.950289
rs2145272_A_G	20	6626218	G	A	0.000661968	0.3633	0.0325	0.0027	1.565e-34	--	315200	1
rs6040229_A_G	20	10883131	G	A	0.142339	0.4522	0.0082	0.0027	0.00235	--	278300	0.99839
rs6047259_C_T	20	21098319	T	C	0.843177	0.6203	0.0108	0.0026	3.462e-05	++	315169	0.989467
rs1406948_A_G	20	33905619	G	A	7.95675e-12	0.6317	0.0303	0.0026	3.995e-31	--	315054	0.995099
rs910071_C_T	20	39213710	C	T	0.00188363	0.6843	0.01	0.0029	0.0005368	--	278209	0.994225
rs2236519_A_G	20	45529571	A	G	0.0036863	0.3705	0.0238	0.0028	1.254e-17	++	278010	0.993531
rs910382_A_G	20	51699189	G	A	7.31002e-06	0.5058	0.0093	0.0027	0.0005634	--	277620	0.991927
rs1328757_C_T	20	56135199	T	C	0.59892	0.4746	0.0147	0.0027	4.419e-08	++	277958	0.991493
rs8126001_C_T	20	62711459	C	T	1.48985e-09	0.5154	0.0025	0.003	0.3966	-?	221804	0.992915
rs28451064_A_G	21	35593827	A	G	0.00639492	0.1277	0.0285	0.0045	2.849e-10	+?	221804	0.955171
rs2898237_A_G	21	36763769	A	G	0.524332	0.689	0.0108	0.0027	6.297e-05	++	315248	0.99577
rs2836141_C_T	21	39455061	T	C	0.00474956	0.5385	0.0095	0.0027	0.0004445	++	278229	0.997176
rs7279347_A_G	21	47537882	G	A	0.0200573	0.4936	0.0068	0.0027	0.01212	--	277174	0.993164
rs8142329_A_G	22	27647289	G	A	0.628449	0.1239	0.0157	0.0038	3.795e-05	--	308418	1
rs2294239_A_G	22	29449477	A	G	0.604084	0.5687	0.0238	0.0026	2.839e-20	++	314977	0.989833
rs2027982_C_T	22	31593435	C	T	0.102421	0.5757	0.0081	0.0027	0.002749	--	278327	0.998906
rs2272790_A_G	22	35680095	G	A	0.12982	0.3054	0.0094	0.0029	0.001287	--	278300	0.998068
rs801593_C_G	22	47195050	G	C	0.377973	0.2608	0.0103	0.003	0.00053	--	278337	1

## Sheet: whradjbmi.women
SNP	Chr	Pos	EA	NEA	psexdiff	frqA1.females	beta.females	se.females	pval.females	dir.females	nmeta.females	info.females
rs717795_C_T	1	2970464	C	T	0.480356	0.1999	0.021	0.003	3.879e-12	--	348966	0.991382
rs6688233_C_T	1	9335745	T	C	0.000274021	0.2382	0.028	0.0028	1.074e-23	++	348868	0.982661
rs13306567_C_G	1	11860465	C	G	0.000122066	0.947	0.0296	0.0051	4.692e-09	++	378519	0.999675
rs9435732_C_T	1	17308158	C	T	0.173588	0.7599	0.0148	0.0026	9.741e-09	--	378601	1
rs7521902_A_C	1	22490724	C	A	0.0873442	0.7725	0.0105	0.0027	0.0001003	--	379113	1
rs3218121_A_G	1	23858317	A	G	0.387923	0.0844	0.0244	0.0043	1.225e-08	++	379056	0.996839
rs2997447_A_G	1	26387423	G	A	0.100163	0.7857	0.0164	0.0029	9.161e-09	--	379031	0.976298
rs11205773_C_T	1	51284905	T	C	0.885263	0.9066	0.0195	0.0041	2.464e-06	++	349097	0.999116
rs9436299_A_C	1	65892888	A	C	4.45932e-05	0.6571	0.0172	0.0026	2.931e-11	++	348011	0.969509
rs598104_A_T	1	86266109	T	A	0.933815	0.4052	0.0139	0.0024	8.759e-09	--	348632	0.998999
rs2061708_C_G	1	103417203	C	G	0.655614	0.5888	0.0146	0.0027	6.117e-08	+?	262759	0.994471
rs10923724_C_T	1	119546842	T	C	0.665659	0.5571	0.0347	0.0023	5.108e-51	++	379431	0.992599
rs11204762_A_G	1	150999737	A	G	0.0342919	0.7718	0.0175	0.0028	4e-10	++	348275	1
rs905938_C_T	1	154991389	T	C	1.13146e-05	0.7232	0.0322	0.0026	1.408e-34	++	378295	1
rs7554947_C_T	1	160413460	C	T	0.72419	0.7381	0.0143	0.003	2.188e-06	-?	262759	0.990433
rs2279469_C_G	1	164740405	C	G	0.114597	0.5001	0.0155	0.0024	1.074e-10	++	342314	0.983999
rs10919388_A_C	1	170372503	C	A	4.40438e-10	0.7269	0.0437	0.0026	2.125e-63	--	365205	0.991758
rs12138803_C_T	1	172348823	T	C	2.52652e-08	0.2	0.0345	0.0026	6.966e-40	++	379001	0.998836
rs10913257_G_T	1	176778610	G	T	0.561026	0.5502	0.0098	0.0024	3.673e-05	--	348932	0.992108
rs12061508_A_G	1	196584468	A	G	7.506e-05	0.21	0.0181	0.0029	2.337e-10	++	348603	0.994312
rs6658424_A_T	1	200049302	T	A	0.71926	0.7167	0.0145	0.0026	2.326e-08	--	349095	0.993948
rs6691427_C_G	1	203510048	G	C	5.79839e-09	0.5101	0.0223	0.0027	4.803e-17	-?	262759	0.992711
rs3851294_A_G	1	205130413	G	A	1.49779e-05	0.9028	0.0375	0.0041	4.416e-20	--	349074	1
rs4951588_C_T	1	212500433	C	T	0.0232131	0.596	0.0154	0.0024	2.194e-10	--	349093	0.995589
rs2791550_G_T	1	219655369	G	T	1.43557e-42	0.753	0.0576	0.0024	1.04e-124	--	379470	0.999956
rs715300_C_T	1	221290755	T	C	0.190394	0.3098	0.0125	0.0026	9.792e-07	++	349100	0.995543
rs10799424_A_T	1	227755475	T	A	0.178529	0.7979	0.0157	0.003	1.498e-07	--	349096	0.997166
rs12692387_C_T	2	9698190	C	T	0.57246	0.6677	0.0136	0.0028	1.605e-06	-?	262759	0.974111
rs6432188_C_T	2	11499032	T	C	0.116515	0.2025	0.0174	0.003	7.476e-09	++	379103	0.984825
rs711869_A_G	2	13073967	G	A	0.524332	0.443	0.0174	0.0024	4.828e-13	--	348967	0.981668
rs17509001_C_T	2	24021231	C	T	0.296346	0.1579	0.0187	0.0033	1.236e-08	--	379479	0.9995
rs71439172_A_G	2	25584162	G	A	0.0489339	0.8571	0.0294	0.0038	1.987e-14	-?	262759	0.963824
rs3769600_A_G	2	32616879	A	G	0.000539718	0.4291	0.0037	0.0024	0.117	+-	348927	0.99834
rs17511102_A_T	2	37960613	T	A	0.10079	0.0805	0.0228	0.0043	1.016e-07	--	340421	1
rs6752964_C_T	2	43754655	C	T	0.0166656	0.1032	0.024	0.0037	1.384e-10	--	379397	0.995229
rs17326656_G_T	2	48962291	T	G	3.569e-09	0.2348	0.0249	0.0028	9.436e-19	++	349046	0.989881
rs11899888_A_G	2	56102744	A	G	3.25149e-10	0.8513	0.0091	0.0033	0.005036	++	372794	0.986819
rs848286_C_T	2	58394543	T	C	0.000868214	0.6223	0.0062	0.0025	0.01126	++	349025	0.995143
rs1385167_A_G	2	66200648	G	A	0.332961	0.1379	0.0282	0.0033	2.587e-17	--	377427	0.998332
rs6721459_A_G	2	67852836	G	A	0.846354	0.4726	0.0178	0.0024	9.352e-14	--	346684	0.996627
rs9678859_A_G	2	100288478	A	G	0.0723973	0.1818	0.0228	0.0031	1.618e-13	++	349079	0.99681
rs1345203_C_T	2	112253851	T	C	0.00653334	0.7827	0.0325	0.0032	5.492e-24	+?	262759	0.99293
rs4372913_A_G	2	114517748	G	A	0.0588525	0.2125	0.019	0.0029	3.88e-11	--	348723	0.996809
rs332105_A_G	2	119444229	G	A	6.71447e-05	0.4458	0.0191	0.0024	2.413e-15	--	346833	0.982559
rs954244_C_G	2	121309231	G	C	3.88066e-11	0.2443	0.0205	0.0028	1.969e-13	--	341605	1
rs55920843_G_T	2	158412701	T	G	0.000130131	0.9888	0.117	0.0126	1.894e-20	+?	262759	1
rs270960_A_C	2	161714729	A	C	0.346612	0.6629	0.0124	0.0024	2.493e-07	++	377025	0.998562
rs6705646_A_G	2	165567695	A	G	1.39329e-40	0.4185	0.0454	0.0023	7.742e-85	++	379177	0.986446
rs13010546_C_T	2	171370986	T	C	0.762442	0.2848	0.0138	0.0026	1.913e-07	++	348552	0.997442
rs7585974_C_G	2	172377212	C	G	5.34529e-05	0.1824	0.0277	0.0034	7.283e-16	+?	262759	0.995766
rs1569135_A_G	2	188115398	A	G	0.556032	0.5381	0.0213	0.0023	1.376e-20	++	379401	0.996958
rs74809942_C_T	2	191749705	T	C	0.00252143	0.9169	0.0288	0.0048	2.307e-09	+?	262759	0.990641
rs12694042_C_T	2	207029825	T	C	0.215411	0.5017	0.0099	0.0027	0.0002063	+?	262759	0.987203
rs1250259_A_T	2	216300482	T	A	0.00992382	0.2579	0.0218	0.0027	1.042e-15	--	341922	0.993558
rs2373078_C_T	2	218392555	T	C	1.7378e-06	0.0988	0.033	0.0038	8.824e-18	++	349037	0.986517
rs148358468_A_G	2	219590348	A	G	3.61589e-08	0.048	0.0431	0.0062	4.853e-12	+?	262759	0.986629
rs2602680_G_T	2	225066513	T	G	0.618292	0.546	0.0107	0.0024	6.64e-06	++	348987	0.997167
rs1522811_A_C	2	226992454	C	A	2.85256e-08	0.774	0.0229	0.0028	5.307e-16	--	349011	0.98928
rs35419826_A_G	2	239719323	G	A	0.131665	0.825	0.0198	0.0035	1.685e-08	-?	262759	0.986292
rs2595004_C_T	3	11406721	C	T	0.982936	0.174	0.0154	0.0031	8.22e-07	--	349053	0.991141
rs4684857_C_G	3	12493863	C	G	2.82387e-05	0.7097	0.0281	0.0027	3.433e-25	++	345840	0.994012
rs11129657_C_T	3	35636709	C	T	0.0619671	0.2072	0.0185	0.0029	2.158e-10	--	349025	0.989043
rs174829_A_G	3	37535577	G	A	0.255568	0.6485	0.0153	0.0026	3.004e-09	--	331396	0.988313
rs740838_A_C	3	43764315	C	A	0.0642487	0.9755	0.0495	0.0077	1.309e-10	--	337331	0.998522
rs2267846_A_G	3	48556339	G	A	0.797373	0.7096	0.0193	0.0026	7.649e-14	--	379244	0.974614
rs11235_C_T	3	52745087	C	T	0.371839	0.4598	0.0244	0.0023	1.964e-25	--	371150	0.998797
rs17289035_A_G	3	57125424	A	G	0.466746	0.2034	0.0128	0.003	1.625e-05	++	349097	0.995656
rs73094710_G_T	3	61557775	T	G	0.689678	0.8962	0.0215	0.0044	8.986e-07	+?	262759	0.992204
rs72877579_C_T	3	64697471	C	T	2.50105e-06	0.9063	0.0481	0.0047	5.851e-25	-?	262759	0.950404
rs17311057_C_T	3	78841789	T	C	0.527089	0.2861	0.0157	0.0027	8.009e-09	++	342578	0.997905
rs73858966_A_T	3	99654183	A	T	0.455269	0.0786	0.0223	0.0049	6.075e-06	+?	262759	0.998054
rs2682386_C_T	3	101068873	T	C	7.88601e-08	0.3687	0.0148	0.0024	3.356e-10	++	379486	0.999872
rs9871235_A_G	3	107494345	A	G	0.00329046	0.6148	0.0144	0.0024	9.592e-10	++	378798	0.992979
rs12496583_A_G	3	123121286	G	A	0.00437325	0.2498	0.0159	0.0026	1.197e-09	--	377124	0.99558
rs1979527_A_C	3	127400781	A	C	0.402	0.1977	0.0141	0.003	1.892e-06	++	348322	0.989766
rs6795831_A_C	3	129341403	A	C	3.01019e-20	0.8163	0.052	0.003	4.652e-67	++	349057	0.984604
rs34905952_A_G	3	138104635	A	G	3.37541e-05	0.1558	0.032	0.0037	2.843e-18	+?	262759	0.995385
rs62271373_A_T	3	150066540	A	T	6.59876e-15	0.0578	0.0688	0.0058	2.22e-32	+?	262759	0.957592
rs10049088_C_T	3	156797648	C	T	0.0899427	0.6183	0.0312	0.0024	4.149e-39	--	372120	0.995574
rs12494105_C_G	3	168949093	G	C	0.542524	0.5948	0.0133	0.0024	4.518e-08	--	348967	0.994396
rs9647379_C_G	3	171785168	G	C	0.00480093	0.6026	0.0185	0.0024	3.843e-14	--	347797	0.9925
rs4686696_A_G	3	185516520	A	G	0.0433032	0.3138	0.0188	0.0024	1.171e-14	++	378818	0.999926
rs3843375_A_G	3	196813908	A	G	0.000628164	0.4062	0.0163	0.0027	1.567e-09	+?	262759	0.998999
rs11724804_A_G	4	965779	G	A	0.0912978	0.5574	0.0201	0.0024	5.768e-17	--	347813	0.995671
rs11722554_A_G	4	5016883	G	A	0.14209	0.9623	0.0397	0.0066	1.424e-09	--	317445	1
rs917681_C_T	4	13247539	T	C	0.18285	0.2936	0.0094	0.0025	0.0001704	++	379441	0.99252
rs13137905_G_T	4	15375668	T	G	0.519453	0.7315	0.0138	0.0027	2.557e-07	++	349071	0.998256
rs6853254_G_T	4	26352363	T	G	0.709172	0.3506	0.0182	0.0025	3.874e-13	++	349038	0.996143
rs10462028_A_G	4	56298300	A	G	7.43938e-08	0.3232	0.0277	0.0025	5.007e-28	++	348988	0.99994
rs2167750_C_T	4	89730074	T	C	4.5385e-18	0.4734	0.0415	0.0024	5.579e-68	++	349039	0.997953
rs13107325_C_T	4	103188709	C	T	0.479881	0.9193	0.0345	0.0046	5.74e-14	--	379010	1
rs56185013_A_G	4	106160133	G	A	0.519833	0.7831	0.0172	0.0032	9.358e-08	-?	262759	0.999202
rs1511022_C_T	4	120126233	T	C	0.00336299	0.1236	0.0236	0.0036	7.777e-11	++	349015	0.996552
rs7680787_C_T	4	122624065	T	C	0.0797354	0.6478	0.0159	0.0024	2.389e-11	++	379105	1
rs149921263_A_G	4	123923955	A	G	0.903198	0.0363	0.0397	0.0072	3.178e-08	+?	262759	0.977793
rs1520325_C_T	4	125182690	T	C	0.407371	0.2277	0.0165	0.0028	2.286e-09	++	379328	0.993907
rs951252_A_G	4	145825151	G	A	0.133278	0.5491	0.0162	0.0023	1.77e-12	--	379448	1
rs528425253_A_C	4	186408158	A	C	1.00661e-06	0.9994	0.0389	0.0626	0.5338	+?	262759	0.73804
rs11134029_C_T	5	4025324	T	C	0.0010736	0.5452	0.0197	0.0027	1.397e-13	+?	262759	0.994925
rs3792751_C_T	5	32773314	T	C	0.00471087	0.3639	0.0178	0.0024	5.207e-14	++	379334	0.987811
rs299615_A_G	5	34042097	G	A	0.063503	0.8498	0.0191	0.0033	4.804e-09	--	348976	1
rs4293945_A_T	5	38736142	A	T	0.0353943	0.5911	0.0148	0.0024	1.287e-09	++	346799	0.994431
rs1541681_G_T	5	53304620	G	T	0.592543	0.7379	0.0128	0.0027	2.057e-06	--	349069	0.995662
rs3936510_G_T	5	55860866	T	G	9.64393e-26	0.1964	0.0491	0.0029	4.283e-64	++	378404	1
rs6867518_C_T	5	64679283	C	T	0.66521	0.1236	0.0165	0.0035	3.151e-06	--	349034	0.987071
rs34699_G_T	5	66304225	G	T	0.00120045	0.4172	0.0147	0.0024	8.338e-10	--	349059	0.993628
rs7708285_A_G	5	76425867	G	A	0.455705	0.2928	0.0148	0.0025	5.136e-09	--	377753	1
rs17154889_A_C	5	102305065	C	A	0.625676	0.6885	0.0175	0.0026	9.223e-12	--	349031	0.993996
rs1045241_C_T	5	118729286	C	T	2.55948e-18	0.7178	0.0332	0.0026	4.11e-38	--	379319	0.990114
rs17764730_C_T	5	127357526	C	T	0.848126	0.7654	0.0176	0.0028	2.516e-10	--	349086	0.99116
rs1029472_A_G	5	130867733	G	A	0.00473134	0.0594	0.0351	0.0056	3.955e-10	-?	262759	0.997384
rs11747001_A_G	5	132412299	A	G	0.487845	0.764	0.0158	0.0027	4.496e-09	++	379333	0.998801
rs10055995_C_T	5	137698299	C	T	0.390817	0.4226	0.0094	0.0024	9.408e-05	--	349099	1
rs34000_C_T	5	141973501	T	C	0.00194508	0.6016	0.019	0.0025	1.145e-14	++	337124	0.985019
rs10463416_A_G	5	148572915	A	G	0.431649	0.3566	0.0148	0.0024	1.729e-09	++	349010	0.998324
rs79664277_A_G	5	149859889	A	G	0.26579	0.0869	0.0237	0.0047	5.424e-07	+?	262759	0.986645
rs17703354_C_T	5	157986357	C	T	0.247641	0.0854	0.016	0.0044	0.0002798	--	348915	0.988307
rs6859752_C_T	5	171851934	T	C	0.0390852	0.3313	0.0159	0.0025	3.632e-10	++	349043	0.998267
rs10054063_A_T	5	173392398	T	A	0.00888077	0.3043	0.0318	0.0029	7.126e-28	-?	262759	0.98038
rs6556301_G_T	5	176527577	T	G	0.000119196	0.3712	0.0152	0.0024	5.254e-10	++	364397	0.983643
rs931619_A_G	5	178514729	A	G	0.00175972	0.358	0.0145	0.0024	1.957e-09	++	379480	0.997304
rs11746028_C_T	5	180645425	C	T	0.96588	0.8187	0.0143	0.0031	4.34e-06	--	348881	1
rs1294436_C_G	6	6746166	C	G	0.00230749	0.5964	0.0347	0.0027	2.253e-37	+?	262759	0.98586
rs6932767_G_T	6	14595873	T	G	0.178514	0.792	0.0179	0.003	1.584e-09	++	349051	0.998656
rs7744833_A_G	6	20581828	A	G	0.150494	0.6811	0.0137	0.0026	9.521e-08	++	349055	0.986807
rs2294823_C_T	6	22596987	T	C	0.837261	0.3087	0.0121	0.0026	2.333e-06	++	348607	0.987775
rs2524163_C_T	6	31259579	T	C	0.817734	0.5536	0.0246	0.0023	4.453e-26	++	375551	1
rs114760566_A_C	6	34192036	A	C	9.51345e-12	0.0433	0.1213	0.0065	4.363e-77	+?	262759	0.99322
rs13198178_C_G	6	41702227	C	G	0.904576	0.0642	0.0292	0.005	3.973e-09	++	342284	0.993145
rs6905288_A_G	6	43758873	A	G	1.83657e-25	0.5736	0.0609	0.0024	3.87e-144	++	371948	1
rs12527712_C_T	6	80916967	T	C	0.44834	0.0897	0.0357	0.0043	1.864e-16	++	349099	0.999789
rs9341990_A_G	6	85391568	A	G	0.280324	0.4123	0.0139	0.0024	6.236e-09	++	349082	0.997719
rs2503100_A_G	6	100613915	G	A	1.17808e-09	0.165	0.0364	0.0031	4.051e-31	--	349040	0.998911
rs1040848_A_T	6	109247307	A	T	3.67239e-08	0.7572	0.0189	0.0028	7.143e-12	++	349085	0.998045
rs11757455_A_G	6	112522852	G	A	0.0123374	0.9404	0.0293	0.005	3.388e-09	--	345281	1
rs72959041_A_G	6	127454893	A	G	4.04428e-34	0.0473	0.2165	0.0063	6.05e-255	+?	262759	0.969127
rs9388766_C_T	6	130354855	C	T	0.650627	0.6863	0.0164	0.0025	3.191e-11	--	379482	0.994722
rs6940715_A_C	6	133601845	A	C	0.0485053	0.8938	0.0277	0.0039	1.437e-12	++	349040	0.996094
rs634869_C_T	6	139831757	T	C	1.32598e-13	0.4201	0.0334	0.0023	2.079e-47	++	379480	0.999457
rs11756568_A_T	6	152042413	T	A	8.16656e-05	0.2622	0.0158	0.0027	3.673e-09	--	342625	0.998758
rs541091_A_G	6	160770552	G	A	0.000122857	0.5242	0.0274	0.0027	6.456e-25	-?	262759	0.997066
rs10946205_A_G	6	167451311	G	A	7.5221e-13	0.4686	0.0141	0.0024	2.847e-09	--	349103	0.999716
rs2158828_A_G	7	14227425	G	A	0.446842	0.173	0.0142	0.0031	3.293e-06	--	365029	0.991572
rs3807947_G_T	7	20424889	T	G	0.955849	0.6049	0.014	0.0024	7.639e-09	++	349053	1
rs17437657_A_G	7	27249617	G	A	0.0306139	0.9125	0.0421	0.0044	4.572e-22	--	345332	0.99224
rs13229464_C_T	7	32890237	C	T	0.00191645	0.684	0.0172	0.0029	2.37e-09	-?	262759	0.978246
rs2701013_G_T	7	37423214	G	T	0.00025572	0.3317	0.0157	0.0025	5.848e-10	--	342568	0.993304
rs13223034_C_T	7	42701627	C	T	0.433317	0.6825	0.015	0.0025	2.958e-09	--	348981	0.998989
rs3110697_A_G	7	45955029	A	G	0.846354	0.4364	0.0127	0.0024	1.525e-07	++	348662	1
rs2529411_C_G	7	50738482	G	C	0.782386	0.3661	0.0119	0.0025	2.6e-06	--	331357	0.995441
rs55747707_A_G	7	73037366	G	A	6.29219e-07	0.8018	0.0355	0.0033	2.19e-26	-?	262759	0.995534
rs7795371_A_G	7	77362504	A	G	0.00255021	0.5623	0.0218	0.0024	1.102e-19	++	348993	0.996663
rs917191_C_G	7	80570871	C	G	2.2482e-08	0.5697	0.022	0.0024	1.042e-19	++	348874	0.980862
rs13234914_A_G	7	84577411	G	A	0.0270239	0.3421	0.0164	0.0025	6.377e-11	--	349043	0.998933
rs2299253_C_T	7	93110055	T	C	0.836744	0.5165	0.0117	0.0023	3.461e-07	++	378788	0.999569
rs402294_A_G	7	101723260	A	G	0.171047	0.1751	0.012	0.0031	0.0001147	++	348963	0.998377
rs1144_C_T	7	104756355	C	T	0.360979	0.3362	0.0128	0.0024	1.081e-07	--	376866	0.996493
rs76306613_G_T	7	106235348	T	G	0.002296	0.14	0.0231	0.0039	1.954e-09	+?	262759	0.987037
rs11770285_C_G	7	107616011	C	G	0.0495702	0.9001	0.0361	0.0041	8.463e-19	++	349085	0.997863
rs10249651_C_T	7	117064625	C	T	0.158017	0.3729	0.0168	0.0024	2.348e-12	--	379450	0.996415
rs2222543_C_G	7	120902185	G	C	0.532841	0.6249	0.0143	0.0024	5.225e-09	--	346555	0.999547
rs1364422_C_T	7	130445981	T	C	1.43678e-20	0.2693	0.0312	0.0025	1.9e-34	++	379485	0.993429
rs357438_C_G	7	138023288	G	C	0.729326	0.6476	0.0122	0.0026	2.265e-06	-+	341036	0.993367
rs1578916_C_T	7	150281975	T	C	2.55681e-05	0.2401	0.0183	0.0028	7.399e-11	++	349060	0.999324
rs7827182_C_G	8	8380471	G	C	0.000153302	0.5011	0.012	0.0027	6.335e-06	-?	262759	0.999162
rs7014168_A_G	8	10641965	A	G	0.165	0.2241	0.0169	0.0028	1.42e-09	++	377162	0.996136
rs4474021_G_T	8	12632903	T	G	0.00559487	0.3075	0.016	0.0025	1.53e-10	++	373137	1
rs9644033_A_T	8	23610639	A	T	3.07139e-20	0.7544	0.0379	0.0028	3.001e-42	++	348884	0.997191
rs11992444_G_T	8	25464690	T	G	0.118543	0.5085	0.0215	0.0027	7.288e-16	+?	262759	1
rs881299_C_T	8	38332249	C	T	0.000573325	0.4115	0.0162	0.0027	1.894e-09	-?	262759	0.999298
rs12543555_A_G	8	69562014	G	A	0.115349	0.1903	0.0173	0.0029	2.264e-09	--	379344	0.983153
rs10100423_A_T	8	72407115	T	A	2.43969e-05	0.0706	0.054	0.0046	2.489e-32	--	342689	0.995547
rs17369710_C_T	8	75995382	C	T	0.762442	0.279	0.0122	0.0026	3.621e-06	--	349062	0.997341
rs821100_A_G	8	89448877	G	A	0.0249457	0.2717	0.0204	0.003	1.034e-11	-?	262759	0.992341
rs7003062_C_T	8	121358527	C	T	0.749205	0.395	0.0128	0.0025	1.723e-07	--	342373	0.994436
rs10808546_C_T	8	126495818	C	T	2.47398e-09	0.5779	0.0249	0.0023	3.367e-27	--	379405	0.990671
rs13256367_A_C	8	128334900	A	C	1.62421e-06	0.6529	0.0262	0.0025	9.716e-26	++	348960	0.997213
rs10100533_A_G	8	135706219	A	G	0.266238	0.6223	0.0156	0.0024	1.554e-10	++	349098	0.996823
rs12340775_A_G	9	13226945	G	A	2.33707e-05	0.9422	0.0319	0.0054	4.371e-09	--	337354	0.937247
rs10963067_A_C	9	17367946	C	A	0.0342919	0.905	0.0258	0.0042	1.108e-09	--	349101	0.996294
rs16907277_A_G	9	93972658	G	A	0.0465995	0.11	0.0273	0.0039	2.823e-12	--	349088	0.995757
rs12686771_C_T	9	95472584	T	C	0.205354	0.1613	0.024	0.0032	4.902e-14	++	349096	0.998638
rs2398893_A_G	9	96758342	A	G	0.29517	0.7139	0.0138	0.0026	7.286e-08	++	379461	0.999774
rs7854560_C_T	9	98382950	T	C	0.311374	0.2899	0.0133	0.0025	1.348e-07	++	379345	1
rs2075665_A_T	9	101749943	A	T	0.00095507	0.6239	0.0164	0.0025	2.13e-11	++	348888	0.996632
rs2780956_A_G	9	103348634	G	A	0.000597941	0.5856	0.0037	0.0024	0.129	--	349072	0.995739
rs10820747_A_G	9	107686823	A	G	1.63753e-08	0.2408	0.0381	0.0031	2.723e-34	+?	262759	0.995642
rs12684047_A_T	9	111972671	T	A	0.256972	0.8089	0.0131	0.0031	2.929e-05	--	348459	0.960641
rs10980797_A_G	9	113912553	G	A	0.00139268	0.4803	0.0239	0.0027	2.741e-19	-?	262759	0.993975
rs10817896_C_T	9	119232655	T	C	0.960479	0.2776	0.0118	0.0027	9.963e-06	++	348934	0.991428
rs4489410_A_C	9	131591649	C	A	0.0268567	0.2526	0.0153	0.0027	1.33e-08	--	349072	0.999344
rs529565_C_T	9	136149500	T	C	1.63184e-08	0.6676	0.0032	0.0024	0.1915	++	379441	0.999259
rs7086377_G_T	10	3596526	T	G	0.000355681	0.3944	0.0176	0.0024	3.601e-13	++	349068	0.997261
rs12774134_C_T	10	4963327	C	T	2.91704e-07	0.8814	0.0079	0.0036	0.02637	--	372552	1
rs1494204_C_T	10	27904321	C	T	0.183938	0.5804	0.0133	0.0024	3.522e-08	--	348897	0.991012
rs11592754_A_C	10	32619572	C	A	0.268843	0.1408	0.0199	0.0033	1.567e-09	--	379429	0.996712
rs1757471_C_T	10	34168090	T	C	0.0764548	0.5078	0.017	0.0024	1.183e-12	++	348890	1
rs11006228_A_G	10	60460025	A	G	0.00505277	0.1981	0.0197	0.0033	3.403e-09	+?	262759	0.991984
rs7070749_A_G	10	63882682	A	G	0.00863172	0.5539	0.0181	0.0027	1.292e-11	+?	262759	0.995798
rs41277978_A_C	10	71883836	A	C	0.000806141	0.0072	0.1028	0.0158	6.768e-11	+?	262759	1
rs9415106_A_G	10	77295957	A	G	0.207856	0.7127	0.0172	0.0026	6.705e-11	++	348956	1
rs780159_A_G	10	80907147	G	A	0.0204788	0.5711	0.0134	0.0024	1.405e-08	--	376075	0.969682
rs10887759_A_G	10	89603424	A	G	0.0315526	0.1593	0.0221	0.0033	1.051e-11	++	379406	0.988031
rs11187537_C_G	10	95346805	C	G	5.86706e-07	0.2621	0.0255	0.0027	9.549e-21	++	340573	0.9976
rs28408682_A_G	10	104403310	G	A	1.81649e-05	0.6044	0.0199	0.0027	2.597e-13	-?	262759	0.998983
rs7903146_C_T	10	114758349	T	C	0.0700538	0.2786	0.0216	0.0025	1.543e-17	++	379446	1
rs2786198_A_G	10	119313196	A	G	0.0937939	0.3329	0.0163	0.0028	9.15e-09	+?	262759	0.989116
rs17101456_A_G	10	122875040	G	A	4.58225e-06	0.1201	0.0368	0.0037	2.993e-23	--	340604	0.998029
rs140201358_C_G	11	823586	G	C	0.101887	0.0133	0.0977	0.0116	3.493e-17	-?	262759	1
rs11042077_A_G	11	8825966	A	G	0.351118	0.6585	0.0105	0.0025	2.557e-05	++	348933	0.990878
rs12419064_A_G	11	10320608	G	A	0.390847	0.4845	0.0141	0.0027	1.227e-07	-?	262759	0.997454
rs2970332_A_G	11	14360435	A	G	0.196117	0.7603	0.0176	0.0028	2.264e-10	++	349001	0.994859
rs757081_C_G	11	17351683	G	C	0.00667135	0.3368	0.0072	0.0024	0.002939	--	378810	1
rs11605956_C_T	11	26212866	T	C	0.000610144	0.6946	0.0186	0.0029	1.277e-10	+?	262759	0.98942
rs7945962_A_G	11	36360598	A	G	3.31056e-06	0.4901	0.0177	0.0024	1.083e-13	++	348745	0.994694
rs34312154_A_G	11	47470345	A	G	0.901205	0.1071	0.0207	0.0043	1.444e-06	+?	262759	1
rs7119797_C_T	11	62166235	C	T	0.121098	0.5112	0.0154	0.0024	1.134e-10	--	348913	0.990757
rs56271783_C_G	11	64004723	C	G	3.00757e-12	0.0443	0.0885	0.0065	1.108e-41	+?	262759	0.975925
rs3741378_C_T	11	65408937	C	T	0.00302672	0.8555	0.0293	0.0033	8.758e-19	--	376403	1
rs7395513_A_G	11	69262756	G	A	0.00473518	0.561	0.027	0.0027	1.103e-23	-?	262759	0.99223
rs10502148_C_T	11	111647998	C	T	0.00567723	0.6463	0.0273	0.0024	5.124e-29	--	349046	0.993649
rs747249_A_G	11	130271647	A	G	0.00166887	0.3597	0.0161	0.0025	1.019e-10	++	348907	0.985753
rs56196860_A_C	12	2908330	C	A	0.00182138	0.97	0.0219	0.0078	0.004898	-?	262759	1
rs1805740_G_T	12	9075014	G	T	0.0343508	0.2819	0.0143	0.0026	4.301e-08	--	349044	0.998009
rs34322_C_T	12	12879570	T	C	0.00517611	0.464	0.0059	0.0024	0.01261	++	348763	1
rs11045172_A_C	12	20470221	A	C	2.53354e-06	0.8071	0.0188	0.0031	9.217e-10	++	343576	0.987717
rs10842707_C_T	12	26471364	T	C	1.60609e-15	0.2039	0.048	0.0028	4.483e-68	++	379463	0.993975
rs180958337_C_T	12	28168810	T	C	0.430141	0.006	0.1	0.0179	2.223e-08	+?	262759	0.924641
rs10843804_C_T	12	30814864	T	C	0.188994	0.7635	0.0175	0.0027	1.473e-10	++	349036	0.998546
rs2200155_A_G	12	33734935	G	A	0.873004	0.627	0.0141	0.0025	1.068e-08	--	349012	0.997285
rs10880823_C_T	12	45986738	C	T	4.86484e-08	0.2353	0.0229	0.0028	5.993e-16	--	348730	0.992743
rs145878042_A_G	12	48143315	A	G	0.00245112	0.9897	0.1048	0.0132	1.74e-15	+?	262759	1
rs3803042_A_G	12	54387947	A	G	0.0287524	0.4304	0.0303	0.0024	5.363e-36	++	348241	0.996149
rs2277339_G_T	12	57146069	G	T	0.864948	0.1068	0.0232	0.0039	2.985e-09	--	342316	1
rs10878367_A_T	12	66436097	A	T	0.0107114	0.2959	0.0233	0.0027	5.33e-18	++	339422	0.984942
rs711076_C_T	12	77905207	C	T	0.0764548	0.3205	0.0099	0.0024	4.964e-05	--	379385	0.995925
rs10745659_C_G	12	94092690	G	C	0.00517611	0.4388	0.0168	0.0024	1.561e-12	--	348920	0.992346
rs7134488_A_G	12	102616650	G	A	0.000114808	0.7735	0.0057	0.0028	0.04622	--	346902	0.99947
rs10778504_C_T	12	107120424	T	C	0.000675564	0.3496	0.0218	0.0028	4.897e-15	+?	262759	0.999088
rs4964656_C_G	12	108594069	G	C	0.14334	0.6985	0.0182	0.0026	2.976e-12	--	348001	0.999554
rs863750_C_T	12	124505444	T	C	4.50778e-21	0.5827	0.0512	0.0023	2.31e-107	++	379126	0.993593
rs12823266_A_G	12	131441717	A	G	0.908024	0.7232	0.0118	0.0028	1.889e-05	++	337947	0.995955
rs12828318_A_G	12	133766122	A	G	0.338923	0.8268	0.015	0.0031	1.068e-06	++	374372	0.994361
rs7993238_A_C	13	22473593	C	A	0.104146	0.3481	0.0147	0.0025	3.888e-09	--	348949	0.971194
rs1340819_A_C	13	29145323	A	C	0.00435507	0.6624	0.0149	0.0024	7.036e-10	++	378579	0.997634
rs10507524_C_T	13	44684600	C	T	0.00499216	0.0952	0.0257	0.0041	2.38e-10	--	349087	0.993459
rs797486_A_C	13	51221618	A	C	0.789343	0.8936	0.0376	0.0035	4.316e-27	++	379476	0.987915
rs17067999_C_T	13	78163787	C	T	0.410117	0.8658	0.0151	0.0034	7.771e-06	--	349097	0.998523
rs4773173_A_G	13	111025118	A	G	0.0078733	0.6748	0.0112	0.0024	3.981e-06	++	374633	0.994639
rs1057119_C_G	14	23746269	C	G	0.0404982	0.7734	0.0183	0.0029	2.971e-10	++	346015	1
rs12435790_A_G	14	35154381	A	G	0.578917	0.9205	0.0191	0.0047	3.885e-05	++	337263	0.963582
rs146182298_C_T	14	52531408	T	C	0.311822	0.0383	0.0362	0.007	2.197e-07	+?	262759	0.988814
rs1190982_C_T	14	58815839	T	C	0.00371673	0.3026	0.0203	0.0026	4.197e-15	++	348758	0.997466
rs4902630_A_G	14	69142390	A	G	0.734504	0.629	0.012	0.0024	4.964e-07	++	379359	1
rs2526886_G_T	14	71359064	T	G	0.578388	0.6893	0.0151	0.0029	1.442e-07	+?	262759	0.995027
rs7492628_C_G	14	91547136	G	C	0.000638407	0.3204	0.0287	0.0026	1.448e-28	--	348877	0.981371
rs2124307_C_T	14	98344662	C	T	8.00818e-07	0.6298	0.02	0.0024	2.722e-16	--	346894	0.996892
rs12441543_A_G	15	31689543	G	A	0.686923	0.7104	0.0204	0.0026	6.379e-15	--	348197	0.994264
rs2701523_A_G	15	37384284	A	G	0.592543	0.7427	0.0133	0.0027	1.099e-06	++	348609	0.98337
rs1105881_C_G	15	42072530	G	C	0.00903355	0.3664	0.0197	0.0025	2.144e-15	--	349046	0.994047
rs17703883_C_T	15	51530097	C	T	0.00515158	0.2352	0.0103	0.0027	0.0001835	--	349025	0.995352
rs16976826_C_T	15	56517524	T	C	0.00201438	0.211	0.0258	0.0028	2.54e-20	++	379381	0.999536
rs62012773_A_G	15	63868761	G	A	0.211521	0.1548	0.0201	0.0037	4.377e-08	-?	262759	0.999156
rs1440372_C_T	15	67033151	C	T	0.758008	0.7335	0.0149	0.0026	6.529e-09	--	377960	0.993347
rs2028386_C_G	15	74226708	G	C	0.244977	0.5194	0.0146	0.0024	8.889e-10	--	348821	0.996239
rs59888683_C_T	15	79049464	T	C	0.00608547	0.1965	0.02	0.0033	2.053e-09	+?	262759	0.998415
rs72754920_C_T	15	85453554	T	C	1.22472e-06	0.9732	0.0053	0.0084	0.523	+?	262759	0.969452
rs139271800_A_G	15	90214777	A	G	0.0205673	0.9991	0.31	0.0483	1.426e-10	+?	262759	0.845768
rs8024294_A_G	15	94023132	A	G	0.295757	0.1114	0.0151	0.0038	6.286e-05	++	342471	0.97696
rs13379794_A_G	15	98367100	A	G	0.892152	0.3962	0.0103	0.0024	2.432e-05	++	346633	0.995554
rs2603229_C_T	15	100263499	T	C	0.559351	0.2495	0.0132	0.0027	1.409e-06	+-	348989	0.991767
rs9674436_A_G	16	1342841	A	G	7.22209e-07	0.465	0.0171	0.0027	1.705e-10	+?	262759	0.982151
rs1139653_A_T	16	4484396	A	T	0.338463	0.2851	0.0202	0.0026	1.878e-14	++	348793	1
rs7102_C_T	16	11642242	C	T	1.10473e-06	0.354	0.0186	0.0024	1.267e-14	--	376198	0.98977
rs2047937_C_T	16	49864791	C	T	0.289263	0.4829	0.013	0.0023	1.546e-08	--	379326	0.999687
rs8054299_C_G	16	53498655	C	G	0.000528069	0.6859	0.0205	0.0026	1.873e-15	++	342676	0.999166
rs11574514_C_T	16	67971380	C	T	0.0542064	0.9592	0.0353	0.0059	1.968e-09	--	371983	1
rs2925979_C_T	16	81534790	T	C	1.0706e-32	0.296	0.045	0.0025	2.286e-72	++	378190	1
rs7198287_C_T	16	85258191	C	T	0.00867935	0.7808	0.0182	0.003	1.119e-09	--	346863	0.993015
rs11078594_C_G	17	1612777	G	C	0.432768	0.8128	0.0131	0.0034	0.0001149	-?	262759	1
rs7225453_C_T	17	3960620	C	T	0.675196	0.173	0.014	0.003	4.433e-06	--	349094	0.99837
rs727428_C_T	17	7537792	T	C	0.0561273	0.455	0.0186	0.0024	8.728e-15	++	348720	1
rs4646342_A_G	17	17493272	G	A	0.233921	0.5451	0.0155	0.0024	1.617e-10	--	348893	0.974599
rs7213608_C_T	17	21279289	C	T	0.0310303	0.318	0.0144	0.0026	2.172e-08	--	348758	0.977134
rs62070804_C_T	17	27889643	T	C	1.67243e-06	0.0175	0.0788	0.0102	9.661e-15	+?	262759	1
rs72823057_C_G	17	40567260	C	G	0.0249472	0.0729	0.0365	0.0052	1.472e-12	+?	262759	0.98187
rs8080903_C_T	17	43996140	C	T	0.0462514	0.5654	0.018	0.0024	1.36e-13	--	345991	0.978333
rs4794033_A_G	17	47358481	G	A	0.272991	0.8999	0.0221	0.004	2.815e-08	--	348792	0.983585
rs8074638_A_G	17	53731579	A	G	0.00704061	0.1919	0.021	0.0031	1.563e-11	++	348843	0.977124
rs227733_A_C	17	54769174	A	C	0.662494	0.2821	0.0134	0.0026	2.807e-07	++	348930	0.99438
rs757608_A_G	17	59497277	A	G	0.454817	0.3205	0.0187	0.0024	1.979e-14	++	379471	1
rs146385050_A_C	17	60637258	A	C	0.000230464	0.1764	0.0208	0.0035	3.323e-09	+?	262759	0.979745
rs1051684_A_G	17	62006497	A	G	0.339991	0.3557	0.0151	0.0025	2.276e-09	++	331520	0.998495
rs8073599_C_T	17	65367094	T	C	0.0100411	0.3659	0.0143	0.0024	4.277e-09	++	379108	0.980649
rs8066985_A_G	17	68453345	A	G	7.89538e-21	0.4889	0.036	0.0023	1.489e-55	++	379442	0.996236
rs1029645_A_G	17	70295760	G	A	0.868085	0.4562	0.0131	0.0024	4.7e-08	--	349020	0.995081
rs4789261_C_G	17	74249394	C	G	4.9413e-05	0.0784	0.04	0.0045	3.72e-19	++	339479	0.996692
rs2376585_C_T	17	76417883	C	T	0.931822	0.8016	0.0173	0.0031	1.731e-08	--	348882	0.992505
rs35344256_A_C	17	79934194	A	C	0.256528	0.3022	0.0126	0.0029	1.364e-05	+?	262759	1
rs695115_C_T	18	2850548	T	C	0.000889478	0.2963	0.0181	0.0029	6.775e-10	+?	262759	0.981338
rs7235010_A_G	18	20724810	A	G	0.415691	0.7731	0.0177	0.0028	1.99e-10	++	379276	0.998884
rs1893781_A_C	18	42443643	A	C	0.238344	0.116	0.0196	0.0037	1.19e-07	++	346837	0.996859
rs35710478_C_G	18	45377882	C	G	0.0705004	0.4399	0.0151	0.0027	2.093e-08	+?	262759	0.98514
rs12608426_A_G	18	46681664	A	G	0.811994	0.0801	0.0252	0.0045	1.746e-08	++	349093	0.998386
rs12454712_C_T	18	60845884	T	C	2.69496e-18	0.6247	0.0312	0.0025	1.957e-36	++	358941	1
rs12459350_A_G	19	2176586	A	G	0.536455	0.542	0.0131	0.0023	1.145e-08	++	379377	0.999463
rs35632432_A_G	19	4499850	G	A	0.000362472	0.69	0.0177	0.0029	9.918e-10	-?	262759	0.982935
rs1035942_A_G	19	7199803	A	G	1.19667e-06	0.2738	0.0225	0.0027	2.246e-17	++	348452	0.997307
rs62621197_C_T	19	8670147	C	T	0.105505	0.9636	0.028	0.0074	0.0001541	-?	262759	0.924188
rs889129_A_T	19	10070954	T	A	0.429951	0.1222	0.022	0.0039	1.382e-08	--	332265	0.96509
rs16978854_A_G	19	13139660	G	A	0.0504275	0.9627	0.0415	0.0064	7.513e-11	--	347226	0.993574
rs7252102_A_G	19	17197012	G	A	0.364498	0.2758	0.0162	0.0026	7.691e-10	--	349065	0.996254
rs12608504_A_G	19	18389135	A	G	0.887626	0.3596	0.0258	0.0024	3.378e-27	++	379448	0.9985
rs73001065_C_G	19	19460541	C	G	0.103835	0.0684	0.0282	0.0053	9.799e-08	+?	262759	0.992649
rs3786897_A_G	19	33893008	G	A	0.0947536	0.4201	0.026	0.0023	5.89e-29	--	378774	0.997489
rs11668242_A_G	19	40836872	G	A	0.00178705	0.7067	0.0155	0.0026	3.075e-09	--	348767	0.998597
rs4420638_A_G	19	45422946	A	G	0.333942	0.8129	0.0251	0.0032	3.221e-15	++	337111	1
rs8103017_C_G	19	55999142	G	C	0.0619671	0.2953	0.0226	0.0029	1.475e-14	-?	262759	0.980636
rs144033177_A_C	20	571467	C	A	2.96816e-07	0.0153	0.0898	0.0111	7.319e-16	-?	262759	0.950289
rs2145272_A_G	20	6626218	G	A	0.000661968	0.3632	0.0202	0.0024	3.84e-17	--	379416	1
rs6040229_A_G	20	10883131	G	A	0.142339	0.4505	0.0135	0.0024	1.674e-08	--	349051	0.99839
rs6047259_C_T	20	21098319	T	C	0.843177	0.6174	0.0101	0.0024	1.887e-05	++	379360	0.989467
rs1406948_A_G	20	33905619	G	A	7.95675e-12	0.6325	0.0061	0.0024	0.009766	--	379328	0.995099
rs910071_C_T	20	39213710	C	T	0.00188363	0.6864	0.0219	0.0025	7.592e-18	--	348955	0.994225
rs2236519_A_G	20	45529571	A	G	0.0036863	0.3679	0.0347	0.0025	6.995e-45	++	348658	0.993531
rs910382_A_G	20	51699189	G	A	7.31002e-06	0.5074	0.0255	0.0024	8.896e-27	--	348291	0.991927
rs1328757_C_T	20	56135199	T	C	0.59892	0.4757	0.0128	0.0024	8.308e-08	++	348578	0.991493
rs8126001_C_T	20	62711459	C	T	1.48985e-09	0.5142	0.0269	0.0027	7.491e-24	-?	262759	0.992915
rs28451064_A_G	21	35593827	A	G	0.00639492	0.1261	0.0119	0.0041	0.00366	+?	262759	0.955171
rs2898237_A_G	21	36763769	A	G	0.524332	0.6884	0.0131	0.0024	7.228e-08	++	379457	0.99577
rs2836141_C_T	21	39455061	T	C	0.00474956	0.5355	0.0197	0.0024	1.836e-16	++	348958	0.997176
rs7279347_A_G	21	47537882	G	A	0.0200573	0.4938	0.0152	0.0024	2.494e-10	--	347753	0.993164
rs8142329_A_G	22	27647289	G	A	0.628449	0.1253	0.0182	0.0035	1.474e-07	--	372009	1
rs2294239_A_G	22	29449477	A	G	0.604084	0.568	0.0256	0.0023	4.212e-28	++	379173	0.989833
rs2027982_C_T	22	31593435	C	T	0.102421	0.5736	0.014	0.0024	4.748e-09	--	349066	0.998906
rs2272790_A_G	22	35680095	G	A	0.12982	0.3062	0.0153	0.0026	2.82e-09	--	349028	0.998068
rs801593_C_G	22	47195050	G	C	0.377973	0.2572	0.0138	0.0026	1.934e-07	--	346882	1
